# Supplementary material for: Brood reduction caused by sibling cannibalism in Isodontia harmandi (Hymenoptera: Sphecidae), a solitary wasp species building communal brood cells
Source: PLoS One. 2022 May 18;17(5):e0267958. doi: 10.1371/journal.pone.0267958 (PMC9116661; doi:10.1371/journal.pone.0267958)
Supplement: S1 File — (XLSX) [file pone.0267958.s009.xlsx]

## Sheet: A_Nest sample
Table A. Yearly and monthly numbers of Isodontia harmandi nests collected for five years during 2010 to 2015. Numerals show the numbers of nests with different developmental stages of brood and nesting phases in each sampling season.
Year	Locality	Month	No eggs & no prey	Developmental stage of brood																			(1)-(5) Total	Attacked by natural enemies or prey rotten	Prey stored but no eggs	Total
				Eggs (1)		(1) Total	Hatchlings (2)				(2) Total	Middle-sized larvae (3)			(3) Total	Full-grown larvae (4)			(4) Total	Cocoons (5)		(5) Total
				Nesting phase			Nesting phase					Nesting phase				Nesting phase				Nesting phase
				Egg laying (ii)	Provi- sioning (iii)		Egg laying (ii)	Provi- sioning (iii)		Com- pleted (v)		Provi- sioning (iii)	Closing (iv)	Com- pleted (v)		Provi- sioning (iii)	Closing (iv)	Com- pleted (v)		Closing (iv)	Com- pleted (v)
Female brood
2010	Minami-yashiro	Jul	-	0	0	0	0	1	2	0	3	0	2	0	2	0	0	0	0	0	2	2	7	-	-	7
		Aug	-	0	0	0	0	0	0	0	0	1	0	1	2	0	0	2	2	0	13	13	17	-	-	17
2010 Total			-	0	0	0	0	1	2	0	3	1	2	1	4	0	0	2	2	0	15	15	24	-	-	24
2011	Minami-yashiro	Jul	-	0	1	1	0	0	0	0	0	0	0	0	0	0	0	0	0	0	0	0	1	-	-	1
		Aug	-	0	0	0	0	1	0	1	2	0	0	0	0	0	0	2	2	0	0	0	4	-	-	4
		Sep	-	0	0	0	0	1	0	0	1	1	0	0	1	0	0	0	0	0	0	0	2	-	-	2
2011 Total			-	0	1	1	0	2	0	1	3	1	0	0	1	0	0	2	2	0	0	0	7	-	-	7
2012	Furuichi	Aug	-	0	0	0	0	1	0	1	2	0	0	2	2	0	0	0	0	0	0	0	4	-	-	4
2012 Total			-	0	0	0	0	1	0	1	2	0	0	2	2	0	0	0	0	0	0	0	4	-	-	4
2013	Kusano	Jul	-	0	0	0	0	0	1	0	1	0	0	0	0	0	0	0	0	0	0	0	1	-	-	1
		Aug	-	0	0	0	0	0	0	0	0	0	1	0	1	0	0	0	0	0	2	2	3	-	-	3
2013 Total			-	0	0	0	0	0	1	0	1	0	1	0	1	0	0	0	0	0	2	2	4	-	-	4
Total			-	0	1	1	0	4	3	2	9	2	3	3	8	0	0	4	4	0	17	17	39	-	-	39
Male brood
2010	Minami-yashiro	Jul	-	0	0	0	0	2	0	0	2	2	0	7	9	0	0	1	1	0	1	1	13	-	-	13
		Aug	-	0	0	0	0	1	1	1	3	1	0	2	3	0	2	3	5	0	16	16	27	-	-	27
2010 Total			-	0	0	0	0	3	1	1	5	3	0	9	12	0	2	4	6	0	17	17	40	-	-	40
2011	Minami-yashiro	Aug	-	0	3	3	1	1	0	5	7	0	1	4	5	0	0	1	1	0	0	0	16	-	-	16
2011 Total			-	0	3	3	1	1	0	5	7	0	1	4	5	0	0	1	1	0	0	0	16	-	-	16
2012	Furuichi	Jul	-	0	0	0	1	1	0	2	4	1	1	0	2	0	0	0	0	0	0	0	6	-	-	6
		Aug	-	0	0	0	0	0	0	3	3	0	0	2	2	0	0	0	0	0	0	0	5	-	-	5
	Furuichi Total		-	0	0	0	1	1	0	5	7	1	1	2	4	0	0	0	0	0	0	0	11	-	-	11
	Kirihata	Jul	-	0	1	1	0	0	0	0	0	0	0	0	0	0	0	0	0	0	0	0	1	-	-	1
		Aug	-	0	0	0	0	0	0	0	0	0	0	1	1	0	0	0	0	0	0	0	1	-	-	1
	Kirihata Total		-	0	1	1	0	0	0	0	0	0	0	1	1	0	0	0	0	0	0	0	2	-	-	2
2012 Total			-	0	1	1	1	1	0	5	7	1	1	3	5	0	0	0	0	0	0	0	13	-	-	13
2013	Kusano	Jul	-	1	0	1	0	0	3	1	4	2	1	2	5	0	2	4	6	0	4	4	20	-	-	20
		Aug	-	0	0	0	0	1	1	0	2	2	3	10	15	0	2	9	11	4	16	20	48	-	-	48
2013 Total			-	1	0	1	0	1	4	1	6	4	4	12	20	0	4	13	17	4	20	24	68	-	-	68
2015	Kirihata	Jul	-	1	0	1	0	1	2	0	3	0	0	1	1	0	0	0	0	0	0	0	5	-	-	5
		Aug	-	0	1	1	0	0	0	0	0	0	0	0	0	0	0	0	0	1	2	3	4	-	-	4
2015 Total			-	1	1	2	0	1	2	0	3	0	0	1	1	0	0	0	0	1	2	3	9	-	-	9
Total			-	2	5	7	2	7	7	12	28	8	6	29	43	0	6	18	24	5	39	44	146	-	-	146
Sex-unknown brood
2010	Minami-yashiro	Jul	-	5	0	5	0	5	0	0	5	3	0	1	4	0	0	2	2	0	1	1	17	-	-	17
		Aug	-	1	0	1	0	2	0	0	2	1	1	0	2	0	1	2	3	0	7	7	15	-	-	15
2010 Total			-	6	0	6	0	7	0	0	7	4	1	1	6	0	1	4	5	0	8	8	32	-	-	32
2011	Minami-yashiro	Aug	-	2	4	6	0	1	1	6	8	0	1	2	3	0	0	3	3	0	1	1	21	-	-	21
		Sep	-	0	0	0	0	0	0	0	0	0	0	0	0	0	0	1	1	0	0	0	1	-	-	1
2011 Total			-	2	4	6	0	1	1	6	8	0	1	2	3	0	0	4	4	0	1	1	22	-	-	22
2012	Furuichi	Jul	-	1	1	2	0	1	0	0	1	0	0	0	0	0	0	0	0	0	0	0	3	-	-	3
		Aug	-	0	0	0	0	0	0	0	0	0	0	9	9	0	0	5	5	0	6	6	20	-	-	20
	Furuichi Total		-	1	1	2	0	1	0	0	1	0	0	9	9	0	0	5	5	0	6	6	23	-	-	23
	Kirihata	Jul	-	0	1	1	0	1	0	0	1	0	0	0	0	0	0	0	0	0	0	0	2	-	-	2
		Aug	-	0	0	0	0	0	0	1	1	0	0	0	0	0	0	0	0	0	0	0	1	-	-	1
	Kirihata Total		-	0	1	1	0	1	0	1	2	0	0	0	0	0	0	0	0	0	0	0	3	-	-	3
2012 Total			-	1	2	3	0	2	0	1	3	0	0	9	9	0	0	5	5	0	6	6	26	-	-	26
2013	Kusano	Jul	-	1	0	1	0	0	0	0	0	0	0	1	1	0	0	1	1	0	0	0	3	-	-	3
		Aug	-	0	0	0	1	1	0	0	2	1	2	2	5	1	1	8	10	0	6	6	23	-	-	23
2013 Total			-	1	0	1	1	1	0	0	2	1	2	3	6	1	1	9	11	0	6	6	26	-	-	26
2015	Kirihata	Jul	-	1	0	1	1	2	1	0	4	0	0	0	0	0	0	0	0	0	3	3	8	-	-	8
		Aug	-	2	0	2	0	1	0	0	1	1	0	1	2	0	2	1	3	1	10	11	19	-	-	19
2015 Total			-	3	0	3	1	3	1	0	5	1	0	1	2	0	2	1	3	1	13	14	27	-	-	27
Total			-	13	6	19	2	14	2	7	25	6	4	16	26	1	4	23	28	1	34	35	133	-	-	133
Overall
2010	Minami-yashiro	Aug	34	5	0	5	0	8	2	0	10	5	2	8	15	0	0	3	3	0	4	4	37	25	1	119
		Jul	4	1	0	1	0	3	1	1	5	3	1	3	7	0	3	7	10	0	36	36	59	5	0	46
2010 Total			38	6	0	6	0	11	3	1	15	8	3	11	22	0	3	10	13	0	40	40	96	30	1	165
2011	Minami-yashiro	Aug	9	0	1	1	0	0	0	0	0	0	0	0	0	0	0	0	0	0	0	0	1	0	1	51
		Jul	0	2	7	9	1	3	1	12	17	0	2	6	8	0	0	6	6	0	1	1	41	0	0	1
		Sep	1	0	0	0	0	1	0	0	1	1	0	0	1	0	0	1	1	0	0	0	3	1	0	5
2011 Total			10	2	8	10	1	4	1	12	18	1	2	6	9	0	0	7	7	0	1	1	45	1	1	57
2012	Furuichi	Aug	4	1	1	2	1	2	0	2	5	1	1	0	2	0	0	0	0	0	0	0	9	6	1	40
		Jul	1	0	0	0	0	1	0	4	5	0	0	13	13	0	0	5	5	0	6	6	29	0	0	10
	Furuichi Total		5	1	1	2	1	3	0	6	10	1	1	13	15	0	0	5	5	0	6	6	38	6	1	50
	Kirihata	Aug	0	0	2	2	0	1	0	0	1	0	0	0	0	0	0	0	0	0	0	0	3	0	0	2
		Jul	0	0	0	0	0	0	0	1	1	0	0	1	1	0	0	0	0	0	0	0	2	0	0	3
	Kirihata Total		0	0	2	2	0	1	0	1	2	0	0	1	1	0	0	0	0	0	0	0	5	0	0	5
2012 Total			5	1	3	4	1	4	0	7	12	1	1	14	16	0	0	5	5	0	6	6	43	6	1	55
2013	Kusano	Aug	16	2	0	2	0	0	4	1	5	2	1	3	6	0	2	5	7	0	4	4	24	22	4	116
		Jul	0	0	0	0	1	2	1	0	4	3	6	12	21	1	3	17	21	4	24	28	74	6	0	30
		Sep	10	0	0	0	0	0	0	0	0	0	0	0	0	0	0	0	0	0	0	0	0	5	0	15
2013 Total			26	2	0	2	1	2	5	1	9	5	7	15	27	1	5	22	28	4	28	32	98	33	4	161
2015	Kirihata	Aug	9	2	0	2	1	3	3	0	7	0	0	1	1	0	0	0	0	0	3	3	13	7	0	39
		Jul	0	2	1	3	0	1	0	0	1	1	0	1	2	0	2	1	3	2	12	14	23	4	1	18
2015 Total			9	4	1	5	1	4	3	0	8	1	0	2	3	0	2	1	3	2	15	17	36	11	1	57
Total			88	15	12	27	4	25	12	21	62	16	13	48	77	1	10	45	56	6	90	96	318	81	8	495

## Sheet: B_Prey provisioning order
Table B. Placement pattern of eggs laid by Isodontia harmandi along prey provisioning order. Provisioning order was defined from the innermost prey to the outermost one. 1= prey on which an egg was laid; 0=prey on which no egg was laid.
Collection Year	Nest ID	Prey provisioning order																																								Total no. of eggs	Total no. of prey items
		1st	2nd	3rd	4th	5th	6th	7th	8th	9th	10th	11th	12th	13th	14th	15th	16th	17th	18th	19th	20th	21st	22nd	23rd	24th	25th	26th	27th	28th	29th	30th	31st	32nd	33rd	34th	35th	36th	37th	38th	39th	40th
2010	46	1	1	1	1	1	0	0	1	1	1	1	1	1	0	0	1	0	0	0	0	0	0	0	0	0	0	1	0	0	0	0	0	0	0	0	0	0	0			13	38
2010	92	1	1	1	1	1	0	0	0	0	0	0	0	0	0																											5	14
2011	318	1	1	1	1	1	1	1	1	1	1	0	0	0	0	0	0																									10	16
2011	322	1	1	0	1	1	1	0	1	1	0	0	0	0	0	0	0	0	0	0	1	0	0	1	0	0	0	0	0	0	0	0	0	0	0	0	0	0	0	0	0	9	40
2011	326	1	0	1	1	0	0	0	0	0	0	0	0	0	0	0																										3	15
2011	330	1	1	1	1	0	0	0	0	1	0	0	0	0																												5	13
2011	332	1	1	1	1	1	0	0	1	0	0	0	0	0	0	0	0	0	0	1	0																					7	20
2011	340	1	1	1	1	1	0	1	1	0	0	0																														7	11
2011	358	1	1	1	1	1	0	0	1	0	1	0	0	0	1	1	0	0	0	0	1	0	1	0	0	0	0															11	26
2011	361	1	1	1	1	0	0	0	1	0	1	0	0	0	0	1	0	0	0	0	0	0	0	0																		7	23
2011	363	1	1	1	1	1	1	0	0	0	0	1	1	0	0	0	0	0	0	0	0	0	0																			8	22
2011	369	1	0	1	0	0	0	1	1	0	0	0	0	0	0	0	0	0	0	0	0	0	0	0	0	0																4	25
2012	388	1	1	1	1	1	1	1	1	1	0	1	0	0																												10	13
2012	397	1	1	1	1	0	0	0	1	0	0	0	0	0	1	0	0	0	0	0	0	0	0	0	0	0	0	0	0	0	0	0	0	0	0	0	0					6	36
2012	537	1	1	0	1	0	1	1	0	0	0	1	1	0	0	0	0	0																								7	17
2013	551	1	1	0	1	1	1	0	0	0	0																															5	10
2015	633	1	0	1	1	0	0	0	0	0	0	0	0	0	0	0	0	0	0																							3	18
2015	639	1	1	1	0	1	1	1	1	0	1	1	0	0	0	0	0	0	0																							9	18
2015	648	0	1	0	0	0	0	0	0	0	0	0	0	0	0	0																										1	15
No. of nests containing i-th prey on which an egg was laid (Ei)		18	16	15	16	11	7	6	11	5	5	5	3	1	2	2	1	0	0	1	2	0	1	1	0	0	0	1	0	0	0	0	0	0	0	0	0	0	0	0	0	130	390
No. of nests containig i-th prey on which no egg was laid (Pi)		1	3	4	3	8	12	13	8	14	14	13	14	16	13	12	11	11	10	7	6	7	6	5	5	5	4	2	3	3	3	3	3	3	3	3	3	2	2	1	1
Total no. of nests containing i-th prey (Ei+Pi=Ni)		19	19	19	19	19	19	19	19	19	19	18	17	17	15	14	12	11	10	8	8	7	7	6	5	5	4	3	3	3	3	3	3	3	3	3	3	2	2	1	1
Probability of egg-laying on i-th prey (Ei/Ni)		0.947368	0.842105	0.789474	0.842105	0.578947	0.368421	0.315789	0.578947	0.263158	0.263158	0.277778	0.176471	0.0588235	0.133333	0.142857	0.0833333	0	0	0.125	0.25	0	0.142857	0.166667	0	0	0	0.333333	0	0	0	0	0	0	0	0	0	0	0	0	0
Cumulative no. of eggs (Ci)		18	34	49	65	76	83	89	100	105	110	115	118	119	121	123	124	124	124	125	127	127	128	129	129	129	129	130	130	130	130	130	130	130	130	130	130	130	130	130	130
Proportion to total no. of eggs (Ci/130)		0.138462	0.261538	0.376923	0.5	0.584615	0.638462	0.684615	0.769231	0.807692	0.846154	0.884615	0.907692	0.915385	0.930769	0.946154	0.953846	0.953846	0.953846	0.961538	0.976923	0.976923	0.984615	0.992308	0.992308	0.992308	0.992308	1	1	1	1	1	1	1	1	1	1	1	1	1	1

## Sheet: C_ Prey number and weight
Table C. Number and body weight (g) of prey items in Isodontia harmandi nest for sex/age groups of four prey species. F = female, M = male, Y = young.
Nset ID	Year	Month	Number of intact prey items in a nest														Prey weight (g) of intact prey items in a nest
			Cosmetura fenestrata			Xiphidiopsis subpunctata			Hexacentrus hareyamai			Leptoteratura albicornis			Unknown	Total	Cosmetura fenestrata			Xiphidiopsis subpunctata			Hexacentrus hareyamai			Leptoteratura albicornis			Unknown	Total
			F	M	Y	F	M	Y	F	M	Y	F	M	Y	U		F	M	Y	F	M	Y	F	M	Y	F	M	Y	U
2	2010	Jul	5	2												7	0.4222	0.1889												0.6111
4	2010	Jul			3											3			0.2296											0.2296
5	2010	Jul	14	6												20	1.0763	0.368												1.4443
10	2010	Jul	22	10												32	1.9415	0.6947												2.6362
11	2010	Jul	6	4					7	4	3					24	0.5667	0.2704					1.2052	0.5402	0.1102					2.6927
12	2010	Jul	6	1							1					8	0.6379	0.0736							0.0389					0.7504
13	2010	Jul		2					1	14	4					21		0.1675					0.0889	1.1063	0.2405					1.6032
14	2010	Jul	1							12	1					14	0.0964							1.3476	0.0383					1.4823
15	2010	Jul	1	1					8	5	1					16	0.1064	0.0616					1.5095	0.8883	0.061					2.6268
16	2010	Jul	7	4						1						12	0.7086	0.2944						0.0918						1.0948
19	2010	Jul	3	2					1	1	2					9	0.2054	0.1487					0.1362	0.1484	0.0469					0.6856
20	2010	Jul	14	11					5	2						32	1.3684	0.7563					1.4269	0.5209						4.0725
21	2010	Jul	10	7												17	0.9752	0.5314												1.5066
22	2010	Jul	1	4												5	0.1114	0.6825												0.7939
26	2010	Jul	4	1	1											6	0.3247	0.0495	0.0253											0.3995
31	2010	Jul	1	1					1	3	3					9	0.1064	0.0637					0.0396	0.4898	0.0549					0.7544
34	2010	Jul	2	2						1	4					9	0.1972	0.1579						0.1971	0.1508					0.703
35	2010	Jul	7	5							1					13	0.6706	0.3798							0.0285					1.0789
36	2010	Jul	1													1	0.0576													0.0576
37	2010	Jul	5	7												12	0.3636	0.4645												0.8281
38	2010	Jul	9	15												24	0.7713	1.0351												1.8064
42	2010	Jul	16	9												25	1.3714	0.6859												2.0573
46	2010	Jul	14	15												29	1.4771	1.1894												2.6665
49	2010	Jul	1	3												4	0.0698	0.2469												0.3167
50	2010	Jul	7	7												14	0.6203	0.4981												1.1184
51	2010	Jul	10	20					1	2						33	0.9288	1.5415					0.1463	0.3267						2.9433
53	2010	Jul	13	13					2	4	1					33	1.4392	1.0893					0.3017	0.6019	0.0394					3.4715
71	2010	Aug	2						8	4						14	0.1841						1.0405	0.4322						1.6568
84	2010	Aug	6	8						1	1					16	0.589	0.5349						0.1277	0.0173					1.2689
91	2010	Aug	1						6	7			3			17	0.0765						1.349	1.8297			0.1043			3.3595
92	2010	Aug	1			2			2	2		1	1			9	0.1623			0.1067			0.2684	0.4592		0.0376	0.0486			1.0828
94	2010	Aug				5	6						1			12				0.3063	0.3118						0.0231			0.6412
96	2010	Aug	1	2												3	0.0573	0.095												0.1523
108	2010	Aug	1						4	5						10	0.1101						0.4361	0.8314						1.3776
118	2010	Aug	4	2					2	1				8		17	0.4128	0.1704					0.7197	0.2181				0.1705		1.6915
163	2010	Aug										6	3			9										0.2505	0.0957			0.3462
318	2011	Jul	3	2	6				1	4						16	0.34	0.15	0.6				0.12	0.42						1.63
319	2011	Aug	26	7												33	2.37	0.56												2.93
320	2011	Aug	23	20							1					44	2.62	1.72							0.05					4.39
322	2011	Aug	26	21	1											48	2.86	1.81	0.04											4.71
323	2011	Aug	2	1												3	0.24	0.08												0.32
324	2011	Aug	25	24												49	2.36	1.64												4
325	2011	Aug	11	8	1				3	3						26	1.23	0.87	0.11				0.57	0.73						3.51
326	2011	Aug	6	3					3	3						15	1.03	0.42					0.9	0.98						3.33
327	2011	Aug			5											5			0.49											0.49
328	2011	Aug	28	16									1			45	2.19	1.18									0.01			3.38
329	2011	Aug	23	14						2						39	2.17	1.07						0.61						3.85
330	2011	Aug	6	7												13	0.7	0.61												1.31
331	2011	Aug	17	8						1						26	1.5	0.3						0.2						2
332	2011	Aug	12	6			1					1				20	1.22	0.5			0.05					0.02				1.79
335	2011	Aug	25	17						1			1			44	2.33	1.1						0.22			0.04			3.69
336	2011	Aug	14	11					1							26	1.41	0.9					0.32							2.63
337	2011	Aug	7	7												14	0.54	0.41												0.95
338	2011	Aug	5	12		2			2			3	9			33	0.44	0.78		0.1			0.42			0.09	0.27			2.1
339	2011	Aug	17	26								18	1			62	1.42	1.87								0.82	0.04			4.15
340	2011	Aug	8	3												11	0.81	0.22												1.03
341	2011	Aug	19	22												41	1.58	1.47												3.05
344	2011	Aug	16	15		1										32	1.05	1.06		0.06										2.17
352	2011	Aug	3						1			28	38			70	0.18									0.88	1.47			2.53
353	2011	Aug	9	16			1			1		2	3			32	0.5	1.16			0.03			0.25		0.07	0.1			2.11
356	2011	Aug	1	6								39	52	2		100	0.08	0.44								1.41	1.68			3.61
358	2011	Aug	1	1								12	12			26	0.13	0.07								0.42	0.47			1.09
361	2011	Aug										11	12			23										0.44	0.37			0.81
362	2011	Aug	1	1								16	31			49	0.07	0.09								0.64	1.24			2.04
363	2011	Aug	2									4	16			22	0.21									0.14	0.59			0.94
364	2011	Aug		1			1						1			3		0.08			0.08						0.03			0.19
367	2011	Aug										5	6			11										0.21	0.23			0.44
369	2011	Aug										12	13			25										0.6	0.52			1.12
370	2011	Aug										5	9			14										0.28	0.39			0.67
371	2011	Sep	2									14	17			33	0.06									0.6	0.64			1.3
388	2012	Jul	6	7												13	0.65	0.61												1.26
389	2012	Jul	8	3												11	0.85	0.24												1.09
390	2012	Jul									3					3									0.32					0.32
392	2012	Jul	9	14							2					25	0.98	1.19							0.22					2.39
393	2012	Jul	3	6												9	0.27	0.44												0.71
394	2012	Jul	9	18	1				6	5						39	0.89	1.52	0.08				0.72	0.34						3.55
395	2012	Jul	5	4							7					16	0.49	0.34							0.45					1.28
396	2012	Jul	4	5							6					15	0.42	0.42							0.67					1.51
397	2012	Jul	17	13							1					31	1.88	1.12							0.08					3.08
400	2012	Aug	15	7							1					23	1.57	0.55							0.14					2.26
404	2012	Aug	2								11					13	0.23								1.15					1.38
405	2012	Aug	17	11						1						29	1.63	0.83						0.07						2.53
410	2012	Aug	1	5					8	11			1		1	27	0.12	0.38					1.21	2			0.03		0.06	3.8
411	2012	Aug	9	14							5	1		6		35	0.9	1.08							0.85	0.06		0.23		3.12
416	2012	Aug	2	2		1	1		2		3			2		13	0.2	0.14		0.04	0.04		0.59		0.71			0.07		1.79
418	2012	Aug									1					1									0.08					0.08
420	2012	Aug	2	6							8			5		21	0.18	0.43							1.57			0.22		2.4
423	2012	Aug									5					5									1.01					1.01
424	2012	Aug	2	5					1		12			1		21	0.22	0.36					0.28		2.2			0.05		3.11
429	2012	Aug		3			2			1	14			23		43		0.25			0.09			0.32	2.13			0.68		3.47
432	2012	Aug		4							6			2		12		0.36							1.43			0.07		1.86
466	2013	Jul	4	2					1	2						9	0.3014	0.1484					0.0207	0.0378						0.5083
467	2013	Jul	5	2							1					8	0.447	0.164							0.0306					0.6416
468	2013	Jul	2	11					2							15	0.191	0.7896					0.0895							1.0701
469	2013	Jul	5	6						2						13	0.3932	0.4351						0.0652						0.8935
471	2013	Jul	27	19					2							48	2.0437	1.305					0.1162							3.4649
472	2013	Jul	15	8					1							24	1.2872	0.6044					0.022							1.9136
473	2013	Jul	2	1					3	3						9	0.0965	0.0906					0.0863	0.0696						0.343
496	2013	Aug	3						2	2						7	0.2739						0.0644	0.0799						0.4182
503	2013	Aug							8	7						15							0.7809	1.0365						1.8174
511	2013	Aug							9	11						20							0.3027	0.3872						0.6899
525	2013	Aug	1	2		3	8			2						16	0.0964	0.1298		0.095	0.3203			0.2147						0.8562
537	2013	Aug		1		2	3		6	2						14		0.0671		0.0889	0.1419		1.2835	0.6224						2.2038
540	2013	Aug				8	10			1						19				0.4137	0.4576			0.0304						0.9017
549	2013	Aug	7	3		8	16	1	3	2						40	0.6322	0.2388		0.3498	0.6803	0.032	0.5813	0.4533						2.9677
551	2013	Aug				9	7									16				0.4275	0.2943									0.7218
555	2013	Aug	2			10	6		1							19	0.1856			0.4662	0.2535		0.1934							1.0987
556	2013	Aug	1			10	7		5	5						28	0.0975			0.4727	0.2928		0.8413	0.7563						2.4606
557	2013	Aug		2		18	12			3						35		0.1417		0.7784	0.4769			0.3752						1.7722
565	2013	Aug					1									1					0.0505									0.0505
572	2013	Aug		1		2	19						1			23		0.0611		0.1059	0.9058						0.0457			1.1185
584	2013	Aug				5	22									27				0.2775	1.1655									1.443
599	2013	Aug	1			2			2	4						9	0.046			0.069			0.4336	0.6946						1.2432
630	2015	Jul	3	4												7	0.3569	0.3644												0.7213
631	2015	Jul	6	4												10	0.6776	0.3998												1.0774
635	2015	Jul	4	6												10	0.3663	0.4867												0.853
636	2015	Jul	13	9	1											23	1.4756	0.8051	0.0251											2.3058
638	2015	Jul	13	12	2											27	1.2827	1.0169	0.0697											2.3693
639	2015	Jul	14	2												16	1.7797	0.1885												1.9682
640	2015	Jul	9	2									1			12	1.1186	0.0996									0			1.2182
642	2015	Jul			8											8			0.7929											0.7929
644	2015	Jul	12	19	1								1	1		34	2.7164	0.6041									0	0		3.3205
645	2015	Jul	6	6								1				13	0.5807	0.4751								0.0913				1.1471
648	2015	Aug	5	9	4											18	0.527957	0.729171	0.255871											1.513
649	2015	Aug	11	13		4	9			1						38	0.943478	1.0556		0.284194	0.628791			0.0762375						2.9883
650	2015	Aug		2		4	4									10		0.18555		0.2233	0.24355									0.6524
657	2015	Aug						6								6						0.3123								0.3123
671	2015	Aug				5	6									11				0.2843	0.2931									0.5774
700	2012	Jul	6	2												8	0.6	0.21												0.81
701	2012	Jul	1	3									2			6	0.11	0.21									0.12			0.44
702	2012	Jul	1													1	0.11													0.11
703	2012	Aug	16	3												19	1.72	0.26												1.98
704	2012	Aug	11	10							6					27	1.19	0.82							0.54					2.55

## Sheet: D_Prey weight calculation
Table D. Numbers of prey items and prey weights for 69 nests of Isodontia harmandi where developmental stage of brood was 2 (Hatchlings) or 3 (Middle-sized larvae) and nesting phase was 4 (Closing) or 5 (Completed). Total prey weight of a nest was determined as a sum of weights of both unconsumed and consumed prey contained in the nest. Unconsumed prey were directly weighted. Weights of consumed …
Nest ID	Nest collection		Unconsumed (intact) prey			Consumed (partially digested) prey			Total
	Year	Month	No. prey items [Nu]	No. of prey items for each species and sex/maturity	Measured weight of prey (g) [Wu]	No. prey items [Nc]	No. of prey items for each species and sex/maturity	Calculated weight of prey (g) [Wc1]	No. prey items [Nu + Nc]	Total prey weight (g) [Wu + Wc1]
4	2010	2010-07-23	3	Cf [3u]	0.2296	39	Cf [22f+17m]	3.5349	42	3.7645
5	2010	2010-07-23	20	Cf [14f+6m]	1.4443	28	Cf [21f+7m]	2.6254	48	4.0697
10	2010	2010-07-23	32	Cf [22f+10m]	2.6362	13	Cf [5f+8m]	1.13211	45	3.76831
11	2010	2010-07-27	24	Cf [6f+4m], Hh [7f+4m+3u]	2.6927	7	Cf [4f+1m], Hh [1f+1u]	0.87734	31	3.57004
24	2010	2010-07-27	0	-	0	13	Cf [11f+2m]	1.23585	13	1.23585
28	2010	2010-07-27	0	-	0	29	Cf [26f+3m]	2.79296	29	2.79296
35	2010	2010-07-27	13	Cf [7f+5m], Hh [1u]	1.0789	44	Cf [35f+9m]	4.16522	57	5.24412
42	2010	2010-07-27	25	Cf [16f+9m]	2.0573	13	Cf [7f+6m]	1.16669	38	3.22399
46	2010	2010-07-27	29	Cf [14f+15m]	2.6665	9	Cf [4f+3m], Hh [2u]	0.86855	38	3.53505
50	2010	2010-07-27	14	Cf [7f+7m]	1.1184	48	Cf [29f+19m]	4.38592	62	5.50432
51	2010	2010-07-27	33	Cf [10f+20m], Hh [1f+2m]	2.9433	9	Cf [4f+5m]	0.79038	42	3.73368
53	2010	2010-07-27	33	Cf [13f+13m], Hh [2f+4m+1u]	3.4715	14	Cf [10f+4m]	1.29967	47	4.77117
84	2010	2010-08-05	16	Cf [6f+8m], Hh [1m+1u]	1.2689	15	Cf [8f+7m]	1.3462	31	2.6151
85	2010	2010-08-05	0	-	0	17	Cf [15f+2m]	1.62945	17	1.62945
91	2010	2010-08-10	17	Cf [1f], Hh [6f+7m], La [3m]	3.3595	5	Hh [3f+2m]	1.00901	22	4.36851
92	2010	2010-08-10	9	Cf [1f], Xs [2f], Hh [2f+2m], La [1f+1m]	1.0828	5	Cf [1m], Hh [4f]	0.85273	14	1.93553
108	2010	2010-08-10	10	Cf [1f], Hh [4f+5m]	1.3776	2	Hh [2m]	0.40563	12	1.78323
319	2011	2011-08-04	33	Cf [26f+7m]	2.93	9	Cf [9f]	0.88939	42	3.81939
322	2011	2011-08-04	48	Cf [26f+21m+1u]	4.71	0	-	0	48	4.71
324	2011	2011-08-04	49	Cf [25f+24m]	4	0	-	0	49	4
325	2011	2011-08-06	26	Cf [11f+8m+1u], Hh [3f+3m]	3.51	1	Cf [1u]	0.038561	27	3.54856
326	2011	2011-08-06	15	Cf [6f+3m], Hh [3f+3m]	3.33	0	-	0	15	3.33
328	2011	2011-08-08	45	Cf [28f+16m], La [1m]	3.38	0	-	0	45	3.38
329	2011	2011-08-08	39	Cf [23f+14m], Hh [2m]	3.85	0	-	0	39	3.85
331	2011	2011-08-08	26	Cf [17f+8m], Hh [1m]	2	0	-	0	26	2
335	2011	2011-08-10	44	Cf [25f+17m], Hh [1m], La [1m]	3.69	0	-	0	44	3.69
336	2011	2011-08-10	26	Cf [14f+11m], Hh [1f]	2.63	0	-	0	26	2.63
337	2011	2011-08-10	14	Cf [7f+7m]	0.95	27	Cf [18f+9m]	2.49242	41	3.44242
338	2011	2011-08-13	33	Cf [5f+12m], Xs [2f], Hh [2f], La [3f+9m]	2.1	3	Cf [1f+1m], La [1f]	0.241286	36	2.34129
339	2011	2011-08-13	62	Cf [17f+26m], La [18f+1m]	4.15	0	-	0	62	4.15
341	2011	2011-08-13	41	Cf [19f+22m]	3.05	5	Cf [2f+2m], La [1u]	0.411074	46	3.46107
344	2011	2011-08-17	32	Cf [16f+15m], Xs [1f]	2.17	0	-	0	32	2.17
352	2011	2011-08-20	70	Cf [3f]Hh [1f], La [28f+38m]	2.53	7	Cf [1f], Hh [1u], La [5u]	0.447418	77	2.97742
353	2011	2011-08-20	32	Cf [9f+16m], Xs [1m], Hh [1m], La [2f+3m]	2.11	0	-	0	32	2.11
356	2011	2011-08-20	100	Cf [1f+6m], La [39f+52m+2u]	3.61	6	La [1m+5u]	0.223539	106	3.83354
361	2011	2011-08-25	23	La [11f+12m]	0.81	0	-	0	23	0.81
393	2012	2012-07-30	9	Cf [3f+6m]	0.71	4	Cf [4f]	0.39739	13	1.10739
394	2012	2012-07-30	39	Cf [9f+18m+1u], Hh [6f+5m]	3.55	12	Cf [9f+3m]	1.12016	51	4.67016
397	2012	2012-07-30	31	Cf [17f+13m], Hh [1u]	3.08	5	Cf [2f+3m]	0.43136	36	3.51136
404	2012	2012-08-02	13	Cf [2f], Hh [11u]	1.38	22	Cf [8f+2m], Hh [1f+2m+9u]	2.32384	35	3.70384
405	2012	2012-08-02	29	Cf [17f+11m], Hh [1m]	2.53	27	Cf [17f+10m]	2.47513	56	5.00513
703	2012	2012-08-03	19	Cf [16f+3m]	1.98	8	Cf [5f+3m]	0.72656	27	2.70656
704	2012	2012-08-03	27	Cf [11f+10m], Hh [6u]	2.55	14	Cf [7f+7m]	1.2478	41	3.7978
410	2012	2012-08-05	27	Cf [1f+5m], Hh [8f+11m], La [1m], U [1u]	3.8	9	Cf [1m], Hh [2f+2m+2u], U [2u]	1.13715	36	4.93715
411	2012	2012-08-05	35	Cf [9f+14m], Hh [5u], Hh [1f+6u]	3.12	9	Cf [4f+4m], Hh [1u]	0.87889	44	3.99889
416	2012	2012-08-10	13	Cf [2f+2m], Xs [1f+1m], Hh [2f+3u], La [2u]	1.79	18	Cf [3f], Xs [8f+1m+1u], Hh [2f+1m+2u]	1.64849	31	3.43849
418	2012	2012-08-10	1	Hh [1u]	0.08	7	Hh [1f+1m+5u]	0.92959	8	1.00959
420	2012	2012-08-10	21	Cf [2f+6m], Hh [8u], La [5u]	2.4	9	Cf [2f+3m+1u], Hh [3u]	0.781081	30	3.18108
423	2012	2012-08-10	5	Hh [5u]	1.01	11	Hh [3f+5m+3u]	1.83173	16	2.84173
424	2012	2012-08-10	21	Cf [2f+5m], Hh [1f+12u], La [1u]	3.11	8	Cf [2f+1m], Hh [1f+4u]	0.89285	29	4.00285
429	2012	2012-08-15	43	Cf [3m], Xs [2m], Hh [1m+14u], La [23u]	3.47	5	Xs [1u], Hh [1m+1u], La [2u]	0.5258	48	3.9958
432	2012	2012-08-15	12	Cf [4m], Hh [6u], La [2u]	1.86	4	Cf [1f], Hh [3u]	0.41335	16	2.27335
467	2013	2013-07-20	8	Cf [5f+2m], Hh [1u]	0.6416	8	Cf [4f+3m], Hh [1u]	0.79778	16	1.43938
468	2013	2013-07-22	15	Cf [2f+11m], Hh [2f]	1.0701	5	Cf [1f+3m], Hh [1f]	0.57474	20	1.64484
469	2013	2013-07-22	13	Cf [5f+6m], Hh [2m]	0.8935	8	Cf [6f+2m]	0.74385	21	1.63735
471	2013	2013-07-22	48	Cf [27f+19m], Hh [2f]	3.4649	9	Cf [6f+3m]	0.82496	57	4.28986
472	2013	2013-07-22	24	Cf [15f+8m], Hh [1f]	1.9136	10	Cf [6f+3m], Hh [1f]	1.06674	34	2.98034
503	2013	2013-08-02	15	Hh [8f+7m]	1.8174	6	Hh [1f+2m], U [3u]	0.64741	21	2.46481
525	2013	2013-08-05	16	Cf [1f+2m], Xs [3f+8m], Hh [2m]	0.8562	9	Cf [2f+1m], Xs [4f], U [2u]	0.46528	25	1.32148
537	2013	2013-08-10	14	Cf [1m], Xs [2f+3m], Hh [6f+2m]	2.2038	1	Xs [1f]	0.06393	15	2.26773
549	2013	2013-08-10	40	Cf [7f+3m], Xs [8f+16m+1u], Hh [3f+2m]	2.9677	8	Xs [1f+1m], Hh [4u], U [2u]	0.493308	48	3.46101
556	2013	2013-08-10	28	Cf [1f], Xs [10f+7m], Hh [5f+5m]	2.4606	6	Cf [1f], Xs [1f], Hh [1u], U [3u]	0.33574	34	2.79634
557	2013	2013-08-10	35	Cf [2m], Xs [18f+12m], Hh [3m]	1.7722	11	Xs [1m+2u], U [8u]	0.135148	46	1.90735
584	2013	2013-08-16	27	Xs [5f+22m]	1.443	7	Xs [7m]	0.324648	34	1.76765
599	2013	2013-08-22	9	Cf [1f], Xs [2f], Hh [2f+4m]	1.2432	2	Hh [1f+1m]	0.47689	11	1.72009
636	2015	2015-07-25	23	Cf [13f+9m+1u]	2.3058	12	Cf [5f+7m]	1.051	35	3.3568
638	2015	2015-07-31	27	Cf [13f+12m+2u]	2.3693	3	Cf [2f+1m]	0.26914	30	2.63844
642	2015	2015-07-31	8	Cf [8u]	0.7929	8	Cf [3f+3m+2u]	0.672621	16	1.46552
644	2015	2015-07-31	34	Cf [12f+19m+1u], La [1m+1u]	3.3205	6	Cf [1f+4m+1u]	0.452631	40	3.77313

## Sheet: E_Brood size
Table E. Yearly and monthly means of brood size of Isodontia harmandi nests. Means ±SD of brood size are given for the nests with different developmental stages of brood and nesting phases. Sample size of nests are given in parentheses
Year	Locality	Month	Developmental stage of brood																			Total
			Eggs (1)		(1) Total	Hatchlings (2)				(2) Total	Middle-sized larvae (3)			(3) Total	Full-grown larvae (4)			(4) Total	Cocoons (5)		(5) Total
			Nesting phase			Nesting phase					Nesting phase				Nesting phase				Nesting phase
			Egg laying (ii)	Provisioning (iii)		Egg laying (ii)	Provisioning (iii)	Closing (iv)	Completed (v)		Provisioning (iii)	Closing (iv)	Completed (v)		Provisioning (iii)	Closing (iv)	Completed (v)		Closing (iv)	Completed (v)
Female brood
2010	Minami-yashiro	Jul	- (0)	- (0)	- (0)	- (0)	11.0 (1)	10.5 ± 3.5 (2)	- (0)	10.7 ± 2.5 (3)	- (0)	8.5 ± 2.1 (2)	- (0)	8.5 ± 2.1 (2)	- (0)	- (0)	- (0)	- (0)	- (0)	7.0 ± 1.4 (2)	7.0 ± 1.4 (2)	9.0 ± 2.4 (7)
		Aug	- (0)	- (0)	- (0)	- (0)	- (0)	- (0)	- (0)	- (0)	7.0 (1)	- (0)	8.0 (1)	7.5 ± 0.7 (2)	- (0)	- (0)	4.5 ± 0.7 (2)	4.5 ± 0.7 (2)	- (0)	4.2 ± 1.1 (13)	4.2 ± 1.1 (13)	4.6 ± 1.5 (17)
2010 Total			- (0)	- (0)	- (0)	- (0)	11.0 (1)	10.5 ± 3.5 (2)	- (0)	10.7 ± 2.5 (3)	7.0 (1)	8.5 ± 2.1 (2)	8.0 (1)	8.0 ± 1.4 (4)	- (0)	- (0)	4.5 ± 0.7 (2)	4.5 ± 0.7 (2)	- (0)	4.5 ± 1.5 (15)	4.5 ± 1.5 (15)	5.9 ± 2.7 (24)
2011	Minami-yashiro	Jul	- (0)	10.0 (1)	10.0 (1)	- (0)	- (0)	- (0)	- (0)	- (0)	- (0)	- (0)	- (0)	- (0)	- (0)	- (0)	- (0)	- (0)	- (0)	- (0)	- (0)	10.0 (1)
		Aug	- (0)	- (0)	- (0)	- (0)	9.0 (1)	- (0)	5.0 (1)	7.0 ± 2.8 (2)	- (0)	- (0)	- (0)	- (0)	- (0)	- (0)	5.0 ± 0.0 (2)	5.0 ± 0.0 (2)	- (0)	- (0)	- (0)	6.0 ± 2.0 (4)
		Sep	- (0)	- (0)	- (0)	- (0)	2.0 (1)	- (0)	- (0)	2.0 (1)	7.0 (1)	- (0)	- (0)	7.0 (1)	- (0)	- (0)	- (0)	- (0)	- (0)	- (0)	- (0)	4.5 ± 3.5 (2)
2011 Total			- (0)	10.0 (1)	10.0 (1)	- (0)	5.5 ± 4.9 (2)	- (0)	5.0 (1)	5.3 ± 3.5 (3)	7.0 (1)	- (0)	- (0)	7.0 (1)	- (0)	- (0)	5.0 ± 0.0 (2)	5.0 ± 0.0 (2)	- (0)	- (0)	- (0)	6.1 ± 2.7 (7)
2012	Furuichi	Aug	- (0)	- (0)	- (0)	- (0)	7.0 (1)	- (0)	10.0 (1)	8.5 ± 2.1 (2)	- (0)	- (0)	6.0 ± 2.8 (2)	6.0 ± 2.8 (2)	- (0)	- (0)	- (0)	- (0)	- (0)	- (0)	- (0)	7.3 ± 2.5 (4)
2012 Total			- (0)	- (0)	- (0)	- (0)	7.0 (1)	- (0)	10.0 (1)	8.5 ± 2.1 (2)	- (0)	- (0)	6.0 ± 2.8 (2)	6.0 ± 2.8 (2)	- (0)	- (0)	- (0)	- (0)	- (0)	- (0)	- (0)	7.3 ± 2.5 (4)
2013	Kusano	Jul	- (0)	- (0)	- (0)	- (0)	- (0)	10.0 (1)	- (0)	10.0 (1)	- (0)	- (0)	- (0)	- (0)	- (0)	- (0)	- (0)	- (0)	- (0)	- (0)	- (0)	10.0 (1)
		Aug	- (0)	- (0)	- (0)	- (0)	- (0)	- (0)	- (0)	- (0)	- (0)	3.0 (1)	- (0)	3.0 (1)	- (0)	- (0)	- (0)	- (0)	- (0)	2.0 ± 0.0 (2)	2.0 ± 0.0 (2)	2.3 ± 0.6 (3)
2013 Total			- (0)	- (0)	- (0)	- (0)	- (0)	10.0 (1)	- (0)	10.0 (1)	- (0)	3.0 (1)	- (0)	3.0 (1)	- (0)	- (0)	- (0)	- (0)	- (0)	2.0 ± 0.0 (2)	2.0 ± 0.0 (2)	4.3 ± 3.9 (4)
Total			- (0)	10.0 (1)	10.0 (1)	- (0)	7.3 ± 3.9 (4)	10.3 ± 2.5 (3)	7.5 ± 3.5 (2)	8.3 ± 3.3 (9)	7.0 ± 0.0 (2)	6.7 ± 3.5 (3)	6.7 ± 2.3 (3)	6.8 ± 2.3 (8)	- (0)	- (0)	4.8 ± 0.5 (4)	4.8 ± 0.5 (4)	- (0)	4.2 ± 1.6 (17)	4.2 ± 1.6 (17)	5.9 ± 2.8 (39)
Male brood
2010	Minami-yashiro	Jul	- (0)	- (0)	- (0)	- (0)	9.5 ± 2.1 (2)	- (0)	- (0)	9.5 ± 2.1 (2)	8.5 ± 2.1 (2)	- (0)	7.0 ± 1.9 (7)	7.3 ± 1.9 (9)	- (0)	- (0)	7.0 (1)	7.0 (1)	- (0)	7.0 (1)	7.0 (1)	7.6 ± 1.9 (13)
		Aug	- (0)	- (0)	- (0)	- (0)	6.0 (1)	5.0 (1)	7.0 (1)	6.0 ± 1.0 (3)	6.0 (1)	- (0)	5.5 ± 2.1 (2)	5.7 ± 1.5 (3)	- (0)	5.0 ± 1.4 (2)	4.0 ± 1.0 (3)	4.4 ± 1.1 (5)	- (0)	4.3 ± 1.6 (16)	4.3 ± 1.6 (16)	4.6 ± 1.5 (27)
2010 Total			- (0)	- (0)	- (0)	- (0)	8.3 ± 2.5 (3)	5.0 (1)	7.0 (1)	7.4 ± 2.3 (5)	7.7 ± 2.1 (3)	- (0)	6.7 ± 1.9 (9)	6.9 ± 1.9 (12)	- (0)	5.0 ± 1.4 (2)	4.8 ± 1.7 (4)	4.8 ± 1.5 (6)	- (0)	4.4 ± 1.7 (17)	4.4 ± 1.7 (17)	5.6 ± 2.2 (40)
2011	Minami-yashiro	Aug	- (0)	7.3 ± 3.5 (3)	7.3 ± 3.5 (3)	3.0 (1)	5.0 (1)	- (0)	6.4 ± 2.4 (5)	5.7 ± 2.4 (7)	- (0)	8.0 (1)	4.5 ± 3.1 (4)	5.2 ± 3.1 (5)	- (0)	- (0)	6.0 (1)	6.0 (1)	- (0)	- (0)	- (0)	5.9 ± 2.7 (16)
2011 Total			- (0)	7.3 ± 3.5 (3)	7.3 ± 3.5 (3)	3.0 (1)	5.0 (1)	- (0)	6.4 ± 2.4 (5)	5.7 ± 2.4 (7)	- (0)	8.0 (1)	4.5 ± 3.1 (4)	5.2 ± 3.1 (5)	- (0)	- (0)	6.0 (1)	6.0 (1)	- (0)	- (0)	- (0)	5.9 ± 2.7 (16)
2012	Furuichi	Jul	- (0)	- (0)	- (0)	10.0 (1)	9.0 (1)	- (0)	5.5 ± 0.7 (2)	7.5 ± 2.4 (4)	2.0 (1)	8.0 (1)	- (0)	5.0 ± 4.2 (2)	- (0)	- (0)	- (0)	- (0)	- (0)	- (0)	- (0)	6.7 ± 2.9 (6)
		Aug	- (0)	- (0)	- (0)	- (0)	- (0)	- (0)	8.3 ± 0.6 (3)	8.3 ± 0.6 (3)	- (0)	- (0)	6.5 ± 0.7 (2)	6.5 ± 0.7 (2)	- (0)	- (0)	- (0)	- (0)	- (0)	- (0)	- (0)	7.6 ± 1.1 (5)
	Furuichi Total		- (0)	- (0)	- (0)	10.0 (1)	9.0 (1)	- (0)	7.2 ± 1.6 (5)	7.9 ± 1.8 (7)	2.0 (1)	8.0 (1)	6.5 ± 0.7 (2)	5.8 ± 2.6 (4)	- (0)	- (0)	- (0)	- (0)	- (0)	- (0)	- (0)	7.1 ± 2.3 (11)
	Kirihata	Jul	- (0)	4.0 (1)	4.0 (1)	- (0)	- (0)	- (0)	- (0)	- (0)	- (0)	- (0)	- (0)	- (0)	- (0)	- (0)	- (0)	- (0)	- (0)	- (0)	- (0)	4.0 (1)
		Aug	- (0)	- (0)	- (0)	- (0)	- (0)	- (0)	- (0)	- (0)	- (0)	- (0)	5.0 (1)	5.0 (1)	- (0)	- (0)	- (0)	- (0)	- (0)	- (0)	- (0)	5.0 (1)
	Kirihata Total		- (0)	4.0 (1)	4.0 (1)	- (0)	- (0)	- (0)	- (0)	- (0)	- (0)	- (0)	5.0 (1)	5.0 (1)	- (0)	- (0)	- (0)	- (0)	- (0)	- (0)	- (0)	4.5 ± 0.7 (2)
2012 Total			- (0)	4.0 (1)	4.0 (1)	10.0 (1)	9.0 (1)	- (0)	7.2 ± 1.6 (5)	7.9 ± 1.8 (7)	2.0 (1)	8.0 (1)	6.0 ± 1.0 (3)	5.6 ± 2.3 (5)	- (0)	- (0)	- (0)	- (0)	- (0)	- (0)	- (0)	6.7 ± 2.3 (13)
2013	Kusano	Jul	7.0 (1)	- (0)	7.0 (1)	- (0)	- (0)	8.3 ± 2.1 (3)	9.0 (1)	8.5 ± 1.7 (4)	6.0 ± 1.4 (2)	5.0 (1)	3.5 ± 0.7 (2)	4.8 ± 1.5 (5)	- (0)	5.0 ± 0.0 (2)	5.0 ± 0.8 (4)	5.0 ± 0.6 (6)	- (0)	4.0 ± 0.8 (4)	4.0 ± 0.8 (4)	5.6 ± 2.0 (20)
		Aug	- (0)	- (0)	- (0)	- (0)	7.0 (1)	12.0 (1)	- (0)	9.5 ± 3.5 (2)	6.5 ± 0.7 (2)	5.7 ± 1.5 (3)	3.7 ± 1.7 (10)	4.5 ± 1.9 (15)	- (0)	4.0 ± 1.4 (2)	5.4 ± 1.3 (9)	5.2 ± 1.4 (11)	2.8 ± 0.5 (4)	4.3 ± 1.4 (16)	4.0 ± 1.4 (20)	4.6 ± 2.0 (48)
2013 Total			7.0 (1)	- (0)	7.0 (1)	- (0)	7.0 (1)	9.3 ± 2.5 (4)	9.0 (1)	8.8 ± 2.1 (6)	6.3 ± 1.0 (4)	5.5 ± 1.3 (4)	3.7 ± 1.6 (12)	4.6 ± 1.8 (20)	- (0)	4.5 ± 1.0 (4)	5.3 ± 1.2 (13)	5.1 ± 1.2 (17)	2.8 ± 0.5 (4)	4.2 ± 1.3 (20)	4.0 ± 1.3 (24)	4.9 ± 2.0 (68)
2015	Kirihata	Jul	8.0 (1)	- (0)	8.0 (1)	- (0)	3.0 (1)	6.0 ± 1.4 (2)	- (0)	5.0 ± 2.0 (3)	- (0)	- (0)	9.0 (1)	9.0 (1)	- (0)	- (0)	- (0)	- (0)	- (0)	- (0)	- (0)	6.4 ± 2.4 (5)
		Aug	- (0)	9.0 (1)	9.0 (1)	- (0)	- (0)	- (0)	- (0)	- (0)	- (0)	- (0)	- (0)	- (0)	- (0)	- (0)	- (0)	- (0)	2.0 (1)	4.0 ± 1.4 (2)	3.3 ± 1.5 (3)	4.8 ± 3.1 (4)
2015 Total			8.0 (1)	9.0 (1)	8.5 ± 0.7 (2)	- (0)	3.0 (1)	6.0 ± 1.4 (2)	- (0)	5.0 ± 2.0 (3)	- (0)	- (0)	9.0 (1)	9.0 (1)	- (0)	- (0)	- (0)	- (0)	2.0 (1)	4.0 ± 1.4 (2)	3.3 ± 1.5 (3)	5.7 ± 2.7 (9)
Total			7.5 ± 0.7 (2)	7.0 ± 3.1 (5)	7.1 ± 2.5 (7)	6.5 ± 4.9 (2)	7.0 ± 2.6 (7)	7.7 ± 2.7 (7)	7.0 ± 1.9 (12)	7.1 ± 2.4 (28)	6.3 ± 2.3 (8)	6.3 ± 1.6 (6)	5.1 ± 2.3 (29)	5.5 ± 2.3 (43)	- (0)	4.7 ± 1.0 (6)	5.2 ± 1.3 (18)	5.1 ± 1.2 (24)	2.6 ± 0.5 (5)	4.3 ± 1.4 (39)	4.1 ± 1.5 (44)	5.4 ± 2.2 (146)
Sex-unknown brood
2010	Minami-yashiro	Jul	5.4 ± 0.5 (5)	- (0)	5.4 ± 0.5 (5)	- (0)	6.8 ± 4.9 (5)	- (0)	- (0)	6.8 ± 4.9 (5)	2.7 ± 2.1 (3)	- (0)	7.0 (1)	3.8 ± 2.8 (4)	- (0)	- (0)	6.0 ± 2.8 (2)	6.0 ± 2.8 (2)	- (0)	3.0 (1)	3.0 (1)	5.4 ± 3.1 (17)
		Aug	1.0 (1)	- (0)	1.0 (1)	- (0)	3.5 ± 3.5 (2)	- (0)	- (0)	3.5 ± 3.5 (2)	2.0 (1)	4.0 (1)	- (0)	3.0 ± 1.4 (2)	- (0)	5.0 (1)	4.5 ± 0.7 (2)	4.7 ± 0.6 (3)	- (0)	3.4 ± 1.6 (7)	3.4 ± 1.6 (7)	3.5 ± 1.7 (15)
2010 Total			4.7 ± 1.9 (6)	- (0)	4.7 ± 1.9 (6)	- (0)	5.9 ± 4.6 (7)	- (0)	- (0)	5.9 ± 4.6 (7)	2.5 ± 1.7 (4)	4.0 (1)	7.0 (1)	3.5 ± 2.3 (6)	- (0)	5.0 (1)	5.3 ± 1.9 (4)	5.2 ± 1.6 (5)	- (0)	3.4 ± 1.5 (8)	3.4 ± 1.5 (8)	4.5 ± 2.7 (32)
2011	Minami-yashiro	Aug	4.0 ± 1.4 (2)	5.3 ± 3.1 (4)	4.8 ± 2.6 (6)	- (0)	14.0 (1)	9.0 (1)	6.3 ± 2.5 (6)	7.6 ± 3.5 (8)	- (0)	6.0 (1)	5.0 ± 0.0 (2)	5.3 ± 0.6 (3)	- (0)	- (0)	5.0 ± 2.6 (3)	5.0 ± 2.6 (3)	- (0)	6.0 (1)	6.0 (1)	6.0 ± 2.9 (21)
		Sep	- (0)	- (0)	- (0)	- (0)	- (0)	- (0)	- (0)	- (0)	- (0)	- (0)	- (0)	- (0)	- (0)	- (0)	5.0 (1)	5.0 (1)	- (0)	- (0)	- (0)	5.0 (1)
2011 Total			4.0 ± 1.4 (2)	5.3 ± 3.1 (4)	4.8 ± 2.6 (6)	- (0)	14.0 (1)	9.0 (1)	6.3 ± 2.5 (6)	7.6 ± 3.5 (8)	- (0)	6.0 (1)	5.0 ± 0.0 (2)	5.3 ± 0.6 (3)	- (0)	- (0)	5.0 ± 2.2 (4)	5.0 ± 2.2 (4)	- (0)	6.0 (1)	6.0 (1)	6.0 ± 2.8 (22)
2012	Furuichi	Jul	2.0 (1)	10.0 (1)	6.0 ± 5.7 (2)	- (0)	10.0 (1)	- (0)	- (0)	10.0 (1)	- (0)	- (0)	- (0)	- (0)	- (0)	- (0)	- (0)	- (0)	- (0)	- (0)	- (0)	7.3 ± 4.6 (3)
		Aug	- (0)	- (0)	- (0)	- (0)	- (0)	- (0)	- (0)	- (0)	- (0)	- (0)	4.9 ± 2.0 (9)	4.9 ± 2.0 (9)	- (0)	- (0)	4.8 ± 1.6 (5)	4.8 ± 1.6 (5)	- (0)	4.3 ± 1.6 (6)	4.3 ± 1.6 (6)	4.7 ± 1.8 (20)
	Furuichi Total		2.0 (1)	10.0 (1)	6.0 ± 5.7 (2)	- (0)	10.0 (1)	- (0)	- (0)	10.0 (1)	- (0)	- (0)	4.9 ± 2.0 (9)	4.9 ± 2.0 (9)	- (0)	- (0)	4.8 ± 1.6 (5)	4.8 ± 1.6 (5)	- (0)	4.3 ± 1.6 (6)	4.3 ± 1.6 (6)	5.0 ± 2.3 (23)
	Kirihata	Jul	- (0)	7.0 (1)	7.0 (1)	- (0)	4.0 (1)	- (0)	- (0)	4.0 (1)	- (0)	- (0)	- (0)	- (0)	- (0)	- (0)	- (0)	- (0)	- (0)	- (0)	- (0)	5.5 ± 2.1 (2)
		Aug	- (0)	- (0)	- (0)	- (0)	- (0)	- (0)	6.0 (1)	6.0 (1)	- (0)	- (0)	- (0)	- (0)	- (0)	- (0)	- (0)	- (0)	- (0)	- (0)	- (0)	6.0 (1)
	Kirihata Total		- (0)	7.0 (1)	7.0 (1)	- (0)	4.0 (1)	- (0)	6.0 (1)	5.0 ± 1.4 (2)	- (0)	- (0)	- (0)	- (0)	- (0)	- (0)	- (0)	- (0)	- (0)	- (0)	- (0)	5.7 ± 1.5 (3)
2012 Total			2.0 (1)	8.5 ± 2.1 (2)	6.3 ± 4.0 (3)	- (0)	7.0 ± 4.2 (2)	- (0)	6.0 (1)	6.7 ± 3.1 (3)	- (0)	- (0)	4.9 ± 2.0 (9)	4.9 ± 2.0 (9)	- (0)	- (0)	4.8 ± 1.6 (5)	4.8 ± 1.6 (5)	- (0)	4.3 ± 1.6 (6)	4.3 ± 1.6 (6)	5.1 ± 2.2 (26)
2013	Kusano	Jul	8.0 (1)	- (0)	8.0 (1)	- (0)	- (0)	- (0)	- (0)	- (0)	- (0)	- (0)	2.0 (1)	2.0 (1)	- (0)	- (0)	4.0 (1)	4.0 (1)	- (0)	- (0)	- (0)	4.7 ± 3.1 (3)
		Aug	- (0)	- (0)	- (0)	5.0 (1)	7.0 (1)	- (0)	- (0)	6.0 ± 1.4 (2)	8.0 (1)	2.5 ± 2.1 (2)	3.0 ± 0.0 (2)	3.8 ± 2.6 (5)	2.0 (1)	5.0 (1)	4.5 ± 1.9 (8)	4.3 ± 1.8 (10)	- (0)	4.5 ± 1.4 (6)	4.5 ± 1.4 (6)	4.4 ± 1.9 (23)
2013 Total			8.0 (1)	- (0)	8.0 (1)	5.0 (1)	7.0 (1)	- (0)	- (0)	6.0 ± 1.4 (2)	8.0 (1)	2.5 ± 2.1 (2)	2.7 ± 0.6 (3)	3.5 ± 2.4 (6)	2.0 (1)	5.0 (1)	4.4 ± 1.7 (9)	4.3 ± 1.7 (11)	- (0)	4.5 ± 1.4 (6)	4.5 ± 1.4 (6)	4.4 ± 1.9 (26)
2015	Kirihata	Jul	6.0 (1)	- (0)	6.0 (1)	2.0 (1)	7.5 ± 0.7 (2)	8.0 (1)	- (0)	6.3 ± 2.9 (4)	- (0)	- (0)	- (0)	- (0)	- (0)	- (0)	- (0)	- (0)	- (0)	2.3 ± 1.5 (3)	2.3 ± 1.5 (3)	4.8 ± 2.9 (8)
		Aug	5.5 ± 0.7 (2)	- (0)	5.5 ± 0.7 (2)	- (0)	3.0 (1)	- (0)	- (0)	3.0 (1)	3.0 (1)	- (0)	2.0 (1)	2.5 ± 0.7 (2)	- (0)	2.0 ± 1.4 (2)	3.0 (1)	2.3 ± 1.2 (3)	2.0 (1)	4.0 ± 1.6 (10)	3.8 ± 1.6 (11)	3.6 ± 1.6 (19)
2015 Total			5.7 ± 0.6 (3)	- (0)	5.7 ± 0.6 (3)	2.0 (1)	6.0 ± 2.6 (3)	8.0 (1)	- (0)	5.6 ± 2.9 (5)	3.0 (1)	- (0)	2.0 (1)	2.5 ± 0.7 (2)	- (0)	2.0 ± 1.4 (2)	3.0 (1)	2.3 ± 1.2 (3)	2.0 (1)	3.6 ± 1.7 (13)	3.5 ± 1.7 (14)	3.9 ± 2.1 (27)
Total			4.8 ± 1.9 (13)	6.3 ± 3.1 (6)	5.3 ± 2.3 (19)	3.5 ± 2.1 (2)	6.7 ± 4.1 (14)	8.5 ± 0.7 (2)	6.3 ± 2.3 (7)	6.5 ± 3.4 (25)	3.5 ± 2.6 (6)	3.8 ± 2.1 (4)	4.4 ± 2.0 (16)	4.1 ± 2.1 (26)	2.0 (1)	3.5 ± 1.9 (4)	4.7 ± 1.7 (23)	4.4 ± 1.8 (28)	2.0 (1)	3.9 ± 1.6 (34)	3.9 ± 1.6 (35)	4.7 ± 2.4 (133)
Overall
2010	Minami-yashiro	Aug	5.4 ± 0.5 (5)	- (0)	5.4 ± 0.5 (5)	- (0)	8.0 ± 4.2 (8)	10.5 ± 3.5 (2)	- (0)	8.5 ± 4.0 (10)	5.0 ± 3.7 (5)	8.5 ± 2.1 (2)	7.0 ± 1.8 (8)	6.5 ± 2.7 (15)	- (0)	- (0)	6.3 ± 2.1 (3)	6.3 ± 2.1 (3)	- (0)	6.0 ± 2.2 (4)	6.0 ± 2.2 (4)	6.8 ± 2.9 (37)
		Jul	1.0 (1)	- (0)	1.0 (1)	- (0)	4.3 ± 2.9 (3)	5.0 (1)	7.0 (1)	5.0 ± 2.3 (5)	5.0 ± 2.6 (3)	4.0 (1)	6.3 ± 2.1 (3)	5.4 ± 2.1 (7)	- (0)	5.0 ± 1.0 (3)	4.3 ± 0.8 (7)	4.5 ± 0.8 (10)	- (0)	4.1 ± 1.4 (36)	4.1 ± 1.4 (36)	4.3 ± 1.6 (59)
2010 Total			4.7 ± 1.9 (6)	- (0)	4.7 ± 1.9 (6)	- (0)	7.0 ± 4.1 (11)	8.7 ± 4.0 (3)	7.0 (1)	7.3 ± 3.8 (15)	5.0 ± 3.1 (8)	7.0 ± 3.0 (3)	6.8 ± 1.8 (11)	6.2 ± 2.5 (22)	- (0)	5.0 ± 1.0 (3)	4.9 ± 1.5 (10)	4.9 ± 1.4 (13)	- (0)	4.3 ± 1.6 (40)	4.3 ± 1.6 (40)	5.3 ± 2.5 (96)
2011	Minami-yashiro	Aug	- (0)	10.0 (1)	10.0 (1)	- (0)	- (0)	- (0)	- (0)	- (0)	- (0)	- (0)	- (0)	- (0)	- (0)	- (0)	- (0)	- (0)	- (0)	- (0)	- (0)	10.0 (1)
		Jul	4.0 ± 1.4 (2)	6.1 ± 3.2 (7)	5.7 ± 3.0 (9)	3.0 (1)	9.3 ± 4.5 (3)	9.0 (1)	6.3 ± 2.3 (12)	6.8 ± 2.9 (17)	- (0)	7.0 ± 1.4 (2)	4.7 ± 2.4 (6)	5.3 ± 2.4 (8)	- (0)	- (0)	5.2 ± 1.7 (6)	5.2 ± 1.7 (6)	- (0)	6.0 (1)	6.0 (1)	6.0 ± 2.7 (41)
		Sep	- (0)	- (0)	- (0)	- (0)	2.0 (1)	- (0)	- (0)	2.0 (1)	7.0 (1)	- (0)	- (0)	7.0 (1)	- (0)	- (0)	5.0 (1)	5.0 (1)	- (0)	- (0)	- (0)	4.7 ± 2.5 (3)
2011 Total			4.0 ± 1.4 (2)	6.6 ± 3.2 (8)	6.1 ± 3.1 (10)	3.0 (1)	7.5 ± 5.2 (4)	9.0 (1)	6.3 ± 2.3 (12)	6.5 ± 3.1 (18)	7.0 (1)	7.0 ± 1.4 (2)	4.7 ± 2.4 (6)	5.4 ± 2.3 (9)	- (0)	- (0)	5.1 ± 1.6 (7)	5.1 ± 1.6 (7)	- (0)	6.0 (1)	6.0 (1)	6.0 ± 2.7 (45)
2012	Furuichi	Aug	2.0 (1)	10.0 (1)	6.0 ± 5.7 (2)	10.0 (1)	9.5 ± 0.7 (2)	- (0)	5.5 ± 0.7 (2)	8.0 ± 2.3 (5)	2.0 (1)	8.0 (1)	- (0)	5.0 ± 4.2 (2)	- (0)	- (0)	- (0)	- (0)	- (0)	- (0)	- (0)	6.9 ± 3.3 (9)
		Jul	- (0)	- (0)	- (0)	- (0)	7.0 (1)	- (0)	8.8 ± 1.0 (4)	8.4 ± 1.1 (5)	- (0)	- (0)	5.3 ± 2.0 (13)	5.3 ± 2.0 (13)	- (0)	- (0)	4.8 ± 1.6 (5)	4.8 ± 1.6 (5)	- (0)	4.3 ± 1.6 (6)	4.3 ± 1.6 (6)	5.6 ± 2.1 (29)
	Furuichi Total		2.0 (1)	10.0 (1)	6.0 ± 5.7 (2)	10.0 (1)	8.7 ± 1.5 (3)	- (0)	7.7 ± 1.9 (6)	8.2 ± 1.8 (10)	2.0 (1)	8.0 (1)	5.3 ± 2.0 (13)	5.3 ± 2.2 (15)	- (0)	- (0)	4.8 ± 1.6 (5)	4.8 ± 1.6 (5)	- (0)	4.3 ± 1.6 (6)	4.3 ± 1.6 (6)	5.9 ± 2.5 (38)
	Kirihata	Aug	- (0)	5.5 ± 2.1 (2)	5.5 ± 2.1 (2)	- (0)	4.0 (1)	- (0)	- (0)	4.0 (1)	- (0)	- (0)	- (0)	- (0)	- (0)	- (0)	- (0)	- (0)	- (0)	- (0)	- (0)	5.0 ± 1.7 (3)
		Jul	- (0)	- (0)	- (0)	- (0)	- (0)	- (0)	6.0 (1)	6.0 (1)	- (0)	- (0)	5.0 (1)	5.0 (1)	- (0)	- (0)	- (0)	- (0)	- (0)	- (0)	- (0)	5.5 ± 0.7 (2)
	Kirihata Total		- (0)	5.5 ± 2.1 (2)	5.5 ± 2.1 (2)	- (0)	4.0 (1)	- (0)	6.0 (1)	5.0 ± 1.4 (2)	- (0)	- (0)	5.0 (1)	5.0 (1)	- (0)	- (0)	- (0)	- (0)	- (0)	- (0)	- (0)	5.2 ± 1.3 (5)
2012 Total			2.0 (1)	7.0 ± 3.0 (3)	5.8 ± 3.5 (4)	10.0 (1)	7.5 ± 2.6 (4)	- (0)	7.4 ± 1.8 (7)	7.7 ± 2.1 (12)	2.0 (1)	8.0 (1)	5.3 ± 1.9 (14)	5.3 ± 2.1 (16)	- (0)	- (0)	4.8 ± 1.6 (5)	4.8 ± 1.6 (5)	- (0)	4.3 ± 1.6 (6)	4.3 ± 1.6 (6)	5.8 ± 2.4 (43)
2013	Kusano	Aug	7.5 ± 0.7 (2)	- (0)	7.5 ± 0.7 (2)	- (0)	- (0)	8.8 ± 1.9 (4)	9.0 (1)	8.8 ± 1.6 (5)	6.0 ± 1.4 (2)	5.0 (1)	3.0 ± 1.0 (3)	4.3 ± 1.8 (6)	- (0)	5.0 ± 0.0 (2)	4.8 ± 0.8 (5)	4.9 ± 0.7 (7)	- (0)	4.0 ± 0.8 (4)	4.0 ± 0.8 (4)	5.6 ± 2.2 (24)
		Jul	- (0)	- (0)	- (0)	5.0 (1)	7.0 ± 0.0 (2)	12.0 (1)	- (0)	7.8 ± 3.0 (4)	7.0 ± 1.0 (3)	4.2 ± 2.1 (6)	3.6 ± 1.6 (12)	4.2 ± 2.0 (21)	2.0 (1)	4.3 ± 1.2 (3)	5.0 ± 1.6 (17)	4.8 ± 1.6 (21)	2.8 ± 0.5 (4)	4.1 ± 1.5 (24)	3.9 ± 1.4 (28)	4.5 ± 1.9 (74)
2013 Total			7.5 ± 0.7 (2)	- (0)	7.5 ± 0.7 (2)	5.0 (1)	7.0 ± 0.0 (2)	9.4 ± 2.2 (5)	9.0 (1)	8.3 ± 2.2 (9)	6.6 ± 1.1 (5)	4.3 ± 2.0 (7)	3.5 ± 1.5 (15)	4.3 ± 1.9 (27)	2.0 (1)	4.6 ± 0.9 (5)	5.0 ± 1.5 (22)	4.8 ± 1.4 (28)	2.8 ± 0.5 (4)	4.1 ± 1.4 (28)	3.9 ± 1.4 (32)	4.7 ± 2.1 (98)
2015	Kirihata	Aug	7.0 ± 1.4 (2)	- (0)	7.0 ± 1.4 (2)	2.0 (1)	6.0 ± 2.6 (3)	6.7 ± 1.5 (3)	- (0)	5.7 ± 2.4 (7)	- (0)	- (0)	9.0 (1)	9.0 (1)	- (0)	- (0)	- (0)	- (0)	- (0)	2.3 ± 1.5 (3)	2.3 ± 1.5 (3)	5.4 ± 2.7 (13)
		Jul	5.5 ± 0.7 (2)	9.0 (1)	6.7 ± 2.1 (3)	- (0)	3.0 (1)	- (0)	- (0)	3.0 (1)	3.0 (1)	- (0)	2.0 (1)	2.5 ± 0.7 (2)	- (0)	2.0 ± 1.4 (2)	3.0 (1)	2.3 ± 1.2 (3)	2.0 ± 0.0 (2)	4.0 ± 1.5 (12)	3.7 ± 1.5 (14)	3.8 ± 1.9 (23)
2015 Total			6.3 ± 1.3 (4)	9.0 (1)	6.8 ± 1.6 (5)	2.0 (1)	5.3 ± 2.6 (4)	6.7 ± 1.5 (3)	- (0)	5.4 ± 2.4 (8)	3.0 (1)	- (0)	5.5 ± 4.9 (2)	4.7 ± 3.8 (3)	- (0)	2.0 ± 1.4 (2)	3.0 (1)	2.3 ± 1.2 (3)	2.0 ± 0.0 (2)	3.7 ± 1.6 (15)	3.5 ± 1.6 (17)	4.4 ± 2.3 (36)
Total			5.2 ± 2.0 (15)	6.9 ± 3.0 (12)	6.0 ± 2.6 (27)	5.0 ± 3.6 (4)	6.9 ± 3.6 (25)	8.5 ± 2.5 (12)	6.8 ± 2.1 (21)	7.0 ± 3.0 (62)	5.3 ± 2.6 (16)	5.6 ± 2.4 (13)	5.0 ± 2.2 (48)	5.2 ± 2.3 (77)	2.0 (1)	4.2 ± 1.5 (10)	4.9 ± 1.5 (45)	4.7 ± 1.5 (56)	2.5 ± 0.5 (6)	4.1 ± 1.5 (90)	4.0 ± 1.5 (96)	5.2 ± 2.4 (318)

## Sheet: F_Prey number
Table F. Yearly and monthly mean numbers of prey items in the Isodontia harmandi nests. Means ±SD of the number of prey items are given for nests with different developmental stages of brood and nesting phases. Sample size of nests are given in parentheses.
Year	Locality	Month	Developmental stage of brood																			Total
			Eggs (1)		(1) Total	Hatchlings (2)				(2) Total	Middle-sized larvae (3)			(3) Total	Full-grown larvae (4)			(4) Total	Cocoons (5)		(5) Total
			Nesting phase			Nesting phase					Nesting phase				Nesting phase				Nesting phase
			Egg laying (ii)	Provisioning (iii)		Egg laying (ii)	Provisioning (iii)	Closing (iv)	Completed (v)		Provisioning (iii)	Closing (iv)	Completed (v)		Provisioning (iii)	Closing (iv)	Completed (v)		Closing (iv)	Completed (v)
Female brood
2010	Minami-yashiro	Jul	- (0)	- (0)	- (0)	- (0)	42.0 (1)	34.5 ± 4.9 (2)	- (0)	37.0 ± 5.6 (3)	- (0)	52.0 ± 7.1 (2)	- (0)	52.0 ± 7.1 (2)	- (0)	- (0)	- (0)	- (0)	- (0)	- (0)	- (0)	43.0 ± 9.8 (5)
		Aug	- (0)	- (0)	- (0)	- (0)	- (0)	- (0)	- (0)	- (0)	22.0 (1)	- (0)	31.0 (1)	26.5 ± 6.4 (2)	- (0)	- (0)	- (0)	- (0)	- (0)	1.0 (1)	1.0 (1)	18.0 ± 15.4 (3)
2010 Total			- (0)	- (0)	- (0)	- (0)	42.0 (1)	34.5 ± 4.9 (2)	- (0)	37.0 ± 5.6 (3)	22.0 (1)	52.0 ± 7.1 (2)	31.0 (1)	39.3 ± 15.7 (4)	- (0)	- (0)	- (0)	- (0)	- (0)	1.0 (1)	1.0 (1)	33.6 ± 17.0 (8)
2011	Minami-yashiro	Jul	- (0)	16.0 (1)	16.0 (1)	- (0)	- (0)	- (0)	- (0)	- (0)	- (0)	- (0)	- (0)	- (0)	- (0)	- (0)	- (0)	- (0)	- (0)	- (0)	- (0)	16.0 (1)
		Aug	- (0)	- (0)	- (0)	- (0)	59.0 (1)	- (0)	44.0 (1)	51.5 ± 10.6 (2)	- (0)	- (0)	- (0)	- (0)	- (0)	- (0)	- (0)	- (0)	- (0)	- (0)	- (0)	51.5 ± 10.6 (2)
		Sep	- (0)	- (0)	- (0)	- (0)	34.0 (1)	- (0)	- (0)	34.0 (1)	- (0)	- (0)	- (0)	- (0)	- (0)	- (0)	- (0)	- (0)	- (0)	- (0)	- (0)	34.0 (1)
2011 Total			- (0)	16.0 (1)	16.0 (1)	- (0)	46.5 ± 17.7 (2)	- (0)	44.0 (1)	45.7 ± 12.6 (3)	- (0)	- (0)	- (0)	- (0)	- (0)	- (0)	- (0)	- (0)	- (0)	- (0)	- (0)	38.3 ± 18.0 (4)
2012	Furuichi	Aug	- (0)	- (0)	- (0)	- (0)	28.0 (1)	- (0)	48.0 (1)	38.0 ± 14.1 (2)	- (0)	- (0)	45.5 ± 14.8 (2)	45.5 ± 14.8 (2)	- (0)	- (0)	- (0)	- (0)	- (0)	- (0)	- (0)	41.8 ± 12.6 (4)
2012 Total			- (0)	- (0)	- (0)	- (0)	28.0 (1)	- (0)	48.0 (1)	38.0 ± 14.1 (2)	- (0)	- (0)	45.5 ± 14.8 (2)	45.5 ± 14.8 (2)	- (0)	- (0)	- (0)	- (0)	- (0)	- (0)	- (0)	41.8 ± 12.6 (4)
2013	Kusano	Jul	- (0)	- (0)	- (0)	- (0)	- (0)	34.0 (1)	- (0)	34.0 (1)	- (0)	- (0)	- (0)	- (0)	- (0)	- (0)	- (0)	- (0)	- (0)	- (0)	- (0)	34.0 (1)
		Aug	- (0)	- (0)	- (0)	- (0)	- (0)	- (0)	- (0)	- (0)	- (0)	- (0)	- (0)	- (0)	- (0)	- (0)	- (0)	- (0)	- (0)	- (0)	- (0)	- (0)
2013 Total			- (0)	- (0)	- (0)	- (0)	- (0)	34.0 (1)	- (0)	34.0 (1)	- (0)	- (0)	- (0)	- (0)	- (0)	- (0)	- (0)	- (0)	- (0)	- (0)	- (0)	34.0 (1)
Total			- (0)	16.0 (1)	16.0 (1)	- (0)	40.8 ± 13.5 (4)	34.3 ± 3.5 (3)	46. ± 2.8 (2)	39.8 ± 9.7 (9)	22.0 (1)	52.0 ± 7.1 (2)	40.7 ± 13.4 (3)	41.3 ± 14.2 (6)	- (0)	- (0)	- (0)	- (0)	- (0)	1.0 (1)	1.0 (1)	36.6 ± 15.2 (17)
Male brood
2010	Minami-yashiro	Jul	- (0)	- (0)	- (0)	- (0)	27.5 ± 12.0 (2)	- (0)	- (0)	27.5 ± 12.0 (2)	35.5 ± 0.7 (2)	- (0)	41.4 ± 14.7 (7)	40.1 ± 13.0 (9)	- (0)	- (0)	42.0 (1)	42.0 (1)	- (0)	- (0)	- (0)	38.2 ± 12.7 (12)
		Aug	- (0)	- (0)	- (0)	- (0)	23.0 (1)	14.0 (1)	22.0 (1)	19.7 ± 4.9 (3)	18.0 (1)	- (0)	17.0 (1)	17.5 ± 0.7 (2)	- (0)	- (0)	12.0 (1)	12.0 (1)	- (0)	20.0 (1)	20.0 (1)	18.0 ± 4.0 (7)
2010 Total			- (0)	- (0)	- (0)	- (0)	26.0 ± 8.9 (3)	14.0 (1)	22.0 (1)	22.8 ± 8.2 (5)	29.7 ± 10.1 (3)	- (0)	38.4 ± 16.1 (8)	36.0 ± 14.8 (11)	- (0)	- (0)	27.0 ± 21.2 (2)	27.0 ± 21.2 (2)	- (0)	20.0 (1)	20.0 (1)	30.7 ± 14.3 (19)
2011	Minami-yashiro	Aug	- (0)	23.7 ± 3.2 (3)	23.7 ± 3.2 (3)	3.0 (1)	14.0 (1)	- (0)	34.6 ± 13.4 (5)	27.1 ± 17.1 (7)	- (0)	77.0 (1)	41.0 ± 7.1 (2)	53.0 ± 21.4 (3)	- (0)	- (0)	- (0)	- (0)	- (0)	- (0)	- (0)	32.3 ± 19.1 (13)
2011 Total			- (0)	23.7 ± 3.2 (3)	23.7 ± 3.2 (3)	3.0 (1)	14.0 (1)	- (0)	34.6 ± 13.4 (5)	27.1 ± 17.1 (7)	- (0)	77.0 (1)	41.0 ± 7.1 (2)	53.0 ± 21.4 (3)	- (0)	- (0)	- (0)	- (0)	- (0)	- (0)	- (0)	32.3 ± 19.1 (13)
2012	Furuichi	Jul	- (0)	- (0)	- (0)	15.0 (1)	22.0 (1)	- (0)	24.5 ± 16.3 (2)	21.5 ± 10.4 (4)	27.0 (1)	51.0 (1)	- (0)	39.0 ± 17.0 (2)	- (0)	- (0)	- (0)	- (0)	- (0)	- (0)	- (0)	27.3 ± 14.3 (6)
		Aug	- (0)	- (0)	- (0)	- (0)	- (0)	- (0)	31.7 ± 3.8 (3)	31.7 ± 3.8 (3)	- (0)	- (0)	26.0 ± 25.5 (2)	26.0 ± 25.5 (2)	- (0)	- (0)	- (0)	- (0)	- (0)	- (0)	- (0)	29.4 ± 13.4 (5)
	Furuichi Total		- (0)	- (0)	- (0)	15.0 (1)	22.0 (1)	- (0)	28.8 ± 9.4 (5)	25.9 ± 9.4 (7)	27.0 (1)	51.0 (1)	26.0 ± 25.5 (2)	32.5 ± 19.2 (4)	- (0)	- (0)	- (0)	- (0)	- (0)	- (0)	- (0)	28.3 ± 13.2 (11)
	Kirihata	Jul	- (0)	6.0 (1)	6.0 (1)	- (0)	- (0)	- (0)	- (0)	- (0)	- (0)	- (0)	- (0)	- (0)	- (0)	- (0)	- (0)	- (0)	- (0)	- (0)	- (0)	6.0 (1)
		Aug	- (0)	- (0)	- (0)	- (0)	- (0)	- (0)	- (0)	- (0)	- (0)	- (0)	41.0 (1)	41.0 (1)	- (0)	- (0)	- (0)	- (0)	- (0)	- (0)	- (0)	41.0 (1)
	Kirihata Total		- (0)	6.0 (1)	6.0 (1)	- (0)	- (0)	- (0)	- (0)	- (0)	- (0)	- (0)	41.0 (1)	41.0 (1)	- (0)	- (0)	- (0)	- (0)	- (0)	- (0)	- (0)	23.5 ± 24.7 (2)
2012 Total			- (0)	6.0 (1)	6.0 (1)	15.0 (1)	22.0 (1)	- (0)	28.8 ± 9.4 (5)	25.9 ± 9.4 (7)	27.0 (1)	51.0 (1)	31.0 ± 20.0 (3)	34.2 ± 17.0 (5)	- (0)	- (0)	- (0)	- (0)	- (0)	- (0)	- (0)	27.5 ± 14.1 (13)
2013	Kusano	Jul	9.0 (1)	- (0)	9.0 (1)	- (0)	- (0)	19.0 ± 2.6 (3)	57.0 (1)	28.5 ± 19.1 (4)	- (0)	- (0)	- (0)	- (0)	- (0)	- (0)	- (0)	- (0)	- (0)	- (0)	- (0)	24.6 ± 18.7 (5)
		Aug	- (0)	- (0)	- (0)	- (0)	8.0 (1)	34.0 (1)	- (0)	21.0 ± 18.4 (2)	15.0 ± 19.8 (2)	48.0 (1)	25.8 ± 14.7 (4)	25.9 ± 17.2 (7)	- (0)	- (0)	- (0)	- (0)	- (0)	- (0)	- (0)	24.8 ± 16.4 (9)
2013 Total			9.0 (1)	- (0)	9.0 (1)	- (0)	8.0 (1)	22.8 ± 7.8 (4)	57.0 (1)	26.0 ± 17.4 (6)	15.0 ± 19.8 (2)	48.0 (1)	25.8 ± 14.7 (4)	25.9 ± 17.2 (7)	- (0)	- (0)	- (0)	- (0)	- (0)	- (0)	- (0)	24.7 ± 16.5 (14)
2015	Kirihata	Jul	10.0 (1)	- (0)	10.0 (1)	- (0)	18.0 (1)	35.0 ± 7.1 (2)	- (0)	29.3 ± 11.0 (3)	- (0)	- (0)	35.0 (1)	35.0 (1)	- (0)	- (0)	- (0)	- (0)	- (0)	- (0)	- (0)	26.6 ± 12.4 (5)
		Aug	- (0)	18.0 (1)	18.0 (1)	- (0)	- (0)	- (0)	- (0)	- (0)	- (0)	- (0)	- (0)	- (0)	- (0)	- (0)	- (0)	- (0)	- (0)	- (0)	- (0)	18.0 (1)
2015 Total			10.0 (1)	18.0 (1)	14.0 ± 5.7 (2)	- (0)	18.0 (1)	35.0 ± 7.1 (2)	- (0)	29.3 ± 11.0 (3)	- (0)	- (0)	35.0 (1)	35.0 (1)	- (0)	- (0)	- (0)	- (0)	- (0)	- (0)	- (0)	25.2 ± 11.6 (6)
Total			9.5 ± 0.7 (2)	19.0 ± 8.0 (5)	16.3 ± 8.0 (7)	9.0 ± 8.5 (2)	20.0 ± 8.7 (7)	25.0 ± 9.8 (7)	33.0 ± 13.0 (12)	26.0 ± 12.8 (28)	24.3 ± 13.1 (6)	58.7 ± 15.9 (3)	34.4 ± 15.1 (18)	34.9 ± 17.1 (27)	- (0)	- (0)	27.0 ± 21.2 (2)	27.0 ± 21.2 (2)	- (0)	20.0 (1)	20.0 (1)	28.6 ± 15.4 (65)
Sex-unknown brood
2010	Minami-yashiro	Jul	7.2 ± 1.9 (5)	- (0)	7.2 ± 1.9 (5)	- (0)	15.6 ± 6.8 (5)	- (0)	- (0)	15.6 ± 6.8 (5)	7.7 ± 7.4 (3)	- (0)	29.0 (1)	13.0 ± 12.2 (4)	- (0)	- (0)	22.0 ± 2.8 (2)	22.0 ± 2.8 (2)	- (0)	- (0)	- (0)	13.1 ± 8.3 (16)
		Aug	1.0 (1)	- (0)	1.0 (1)	- (0)	17.0 (1)	- (0)	- (0)	17.0 (1)	8.0 (1)	12.0 (1)	- (0)	10.0 ± 2.8 (2)	- (0)	- (0)	- (0)	- (0)	- (0)	- (0)	- (0)	9.5 ± 6.8 (4)
2010 Total			6.2 ± 3.1 (6)	- (0)	6.2 ± 3.1 (6)	- (0)	15.8 ± 6.1 (6)	- (0)	- (0)	15.8 ± 6.1 (6)	7.8 ± 6.0 (4)	12.0 (1)	29.0 (1)	12.0 ± 9.7 (6)	- (0)	- (0)	22.0 ± 2.8 (2)	22.0 ± 2.8 (2)	- (0)	- (0)	- (0)	12.4 ± 7.9 (20)
2011	Minami-yashiro	Aug	4.0 ± 1.4 (2)	18.0 ± 7.2 (4)	13.3 ± 9.1 (6)	- (0)	54.0 (1)	48.0 (1)	47.0 ± 32.3 (6)	48.0 ± 27.4 (8)	- (0)	42.0 (1)	34.0 ± 9.9 (2)	36.7 ± 8.4 (3)	- (0)	- (0)	- (0)	- (0)	- (0)	- (0)	- (0)	33.8 ± 25.0 (17)
		Sep	- (0)	- (0)	- (0)	- (0)	- (0)	- (0)	- (0)	- (0)	- (0)	- (0)	- (0)	- (0)	- (0)	- (0)	- (0)	- (0)	- (0)	- (0)	- (0)	- (0)
2011 Total			4.0 ± 1.4 (2)	18.0 ± 7.2 (4)	13.3 ± 9.1 (6)	- (0)	54.0 (1)	48.0 (1)	47.0 ± 32.3 (6)	48.0 ± 27.4 (8)	- (0)	42.0 (1)	34.0 ± 9.9 (2)	36.7 ± 8.4 (3)	- (0)	- (0)	- (0)	- (0)	- (0)	- (0)	- (0)	33.8 ± 25.0 (17)
2012	Furuichi	Jul	3.0 (1)	13.0 (1)	8.0 ± 7.1 (2)	- (0)	33.0 (1)	- (0)	- (0)	33.0 (1)	- (0)	- (0)	- (0)	- (0)	- (0)	- (0)	- (0)	- (0)	- (0)	- (0)	- (0)	16.3 ± 15.3 (3)
		Aug	- (0)	- (0)	- (0)	- (0)	- (0)	- (0)	- (0)	- (0)	- (0)	- (0)	21.0 ± 8.7 (3)	21.0 ± 8.7 (3)	- (0)	- (0)	7.0 (1)	7.0 (1)	- (0)	19.0 (1)	19.0 (1)	17.8 ± 8.6 (5)
	Furuichi Total		3.0 (1)	13.0 (1)	8.0 ± 7.1 (2)	- (0)	33.0 (1)	- (0)	- (0)	33.0 (1)	- (0)	- (0)	21.0 ± 8.7 (3)	21.0 ± 8.7 (3)	- (0)	- (0)	7.0 (1)	7.0 (1)	- (0)	19.0 (1)	19.0 (1)	17.3 ± 10.5 (8)
	Kirihata	Jul	- (0)	7.0 (1)	7.0 (1)	- (0)	12.0 (1)	- (0)	- (0)	12.0 (1)	- (0)	- (0)	- (0)	- (0)	- (0)	- (0)	- (0)	- (0)	- (0)	- (0)	- (0)	9.5 ± 3.5 (2)
		Aug	- (0)	- (0)	- (0)	- (0)	- (0)	- (0)	27.0 (1)	27.0 (1)	- (0)	- (0)	- (0)	- (0)	- (0)	- (0)	- (0)	- (0)	- (0)	- (0)	- (0)	27.0 (1)
	Kirihata Total		- (0)	7.0 (1)	7.0 (1)	- (0)	12.0 (1)	- (0)	27.0 (1)	19.5 ± 10.6 (2)	- (0)	- (0)	- (0)	- (0)	- (0)	- (0)	- (0)	- (0)	- (0)	- (0)	- (0)	15.3 ± 10.4 (3)
2012 Total			3.0 (1)	10. ± 4.2 (2)	7.7 ± 5. (3)	- (0)	22.5 ± 14.8 (2)	- (0)	27.0 (1)	24.0 ± 10.8 (3)	- (0)	- (0)	21.0 ± 8.7 (3)	21.0 ± 8.7 (3)	- (0)	- (0)	7.0 (1)	7.0 (1)	- (0)	19.0 (1)	19.0 (1)	16.7 ± 10.0 (11)
2013	Kusano	Jul	11.0 (1)	- (0)	11.0 (1)	- (0)	- (0)	- (0)	- (0)	- (0)	- (0)	- (0)	- (0)	- (0)	- (0)	- (0)	- (0)	- (0)	- (0)	- (0)	- (0)	11.0 (1)
		Aug	- (0)	- (0)	- (0)	19.0 (1)	17.0 (1)	- (0)	- (0)	18.0 ± 1.4 (2)	25.0 (1)	24.5 ± 13.4 (2)	- (0)	24.7 ± 9.5 (3)	- (0)	- (0)	20.0 (1)	20.0 (1)	- (0)	- (0)	- (0)	21.7 ± 6.9 (6)
2013 Total			11.0 (1)	- (0)	11.0 (1)	19.0 (1)	17.0 (1)	- (0)	- (0)	18.0 ± 1.4 (2)	25.0 (1)	24.5 ± 13.4 (2)	- (0)	24.7 ± 9.5 (3)	- (0)	- (0)	20.0 (1)	20.0 (1)	- (0)	- (0)	- (0)	20.1 ± 7.5 (7)
2015	Kirihata	Jul	7.0 (1)	- (0)	7.0 (1)	10.0 (1)	16.5 ± 0.7 (2)	16.0 (1)	- (0)	14.8 ± 3.2 (4)	- (0)	- (0)	- (0)	- (0)	- (0)	- (0)	- (0)	- (0)	- (0)	- (0)	- (0)	13.2 ± 4.4 (5)
		Aug	8.0 ± 2.8 (2)	- (0)	8.0 ± 2.8 (2)	- (0)	41.0 (1)	- (0)	- (0)	41.0 (1)	15.0 (1)	- (0)	- (0)	15.0 (1)	- (0)	- (0)	- (0)	- (0)	- (0)	- (0)	- (0)	18.0 ± 15.8 (4)
2015 Total			7.7 ± 2.1 (3)	- (0)	7.7 ± 2.1 (3)	10.0 (1)	24.7 ± 14.2 (3)	16.0 (1)	- (0)	20.0 ± 12.1 (5)	15.0 (1)	- (0)	- (0)	15.0 (1)	- (0)	- (0)	- (0)	- (0)	- (0)	- (0)	- (0)	15.3 ± 10.5 (9)
Total			6.3 ± 3.0 (13)	15.3 ± 7.2 (6)	9.2 ± 6.2 (19)	14.5 ± 6.4 (2)	21.9 ± 13.3 (13)	32.0 ± 22.6 (2)	44.1 ± 30.5 (7)	28.6 ± 21.8 (24)	11.8 ± 8.5 (6)	25.8 ± 14.6 (4)	26.7 ± 9.6 (6)	20.9 ± 12.2 (16)	- (0)	- (0)	17.8 ± 7.4 (4)	17.8 ± 7.4 (4)	- (0)	19.0 (1)	19.0 (1)	20.1 ± 16.9 (64)
Overall
2010	Minami-yashiro	Aug	7.2 ± 1.9 (5)	- (0)	7.2 ± 1.9 (5)	- (0)	21.9 ± 11.9 (8)	34.5 ± 4.9 (2)	- (0)	24.4 ± 11.9 (10)	18.8 ± 16.1 (5)	52.0 ± 7.1 (2)	39.9 ± 14.3 (8)	34.5 ± 18.1 (15)	- (0)	- (0)	28.7 ± 11.7 (3)	28.7 ± 11.7 (3)	- (0)	- (0)	- (0)	26.8 ± 16.8 (33)
		Jul	1.0 (1)	- (0)	1.0 (1)	- (0)	20.0 ± 4.2 (2)	14.0 (1)	22.0 (1)	19.0 ± 4.2 (4)	16.0 ± 7.2 (3)	12.0 (1)	24.0 ± 9.9 (2)	18.0 ± 8.0 (6)	- (0)	- (0)	12.0 (1)	12.0 (1)	- (0)	10.5 ± 13.4 (2)	10.5 ± 13.4 (2)	15.6 ± 8.4 (14)
2010 Total			6.2 ± 3.1 (6)	- (0)	6.2 ± 3.1 (6)	- (0)	21.5 ± 10.6 (10)	27.7 ± 12.3 (3)	22.0 (1)	22.9 ± 10.4 (14)	17.8 ± 12.9 (8)	38.7 ± 23.6 (3)	36.7 ± 14.7 (10)	29.8 ± 17.4 (21)	- (0)	- (0)	24.5 ± 12.7 (4)	24.5 ± 12.7 (4)	- (0)	10.5 ± 13.4 (2)	10.5 ± 13.4 (2)	23.4 ± 15.6 (47)
2011	Minami-yashiro	Aug	- (0)	16.0 (1)	16.0 (1)	- (0)	- (0)	- (0)	- (0)	- (0)	- (0)	- (0)	- (0)	- (0)	- (0)	- (0)	- (0)	- (0)	- (0)	- (0)	- (0)	16.0 (1)
		Jul	4.0 ± 1.4 (2)	20.4 ± 6.2 (7)	16.8 ± 9.0 (9)	3.0 (1)	42.3 ± 24.7 (3)	48.0 (1)	41.6 ± 24.1 (12)	39.8 ± 23.8 (17)	- (0)	59.5 ± 24.7 (2)	37.5 ± 8.1 (4)	44.8 ± 17.1 (6)	- (0)	- (0)	- (0)	- (0)	- (0)	- (0)	- (0)	34.3 ± 22.1 (32)
		Sep	- (0)	- (0)	- (0)	- (0)	34.0 (1)	- (0)	- (0)	34.0 (1)	- (0)	- (0)	- (0)	- (0)	- (0)	- (0)	- (0)	- (0)	- (0)	- (0)	- (0)	34.0 (1)
2011 Total			4.0 ± 1.4 (2)	19.9 ± 5.9 (8)	16.7 ± 8.5 (10)	3.0 (1)	40.3 ± 20.6 (4)	48.0 (1)	41.6 ± 24.1 (12)	39.5 ± 23.1 (18)	- (0)	59.5 ± 24.7 (2)	37.5 ± 8.1 (4)	44.8 ± 17.1 (6)	- (0)	- (0)	- (0)	- (0)	- (0)	- (0)	- (0)	33.7 ± 21.6 (34)
2012	Furuichi	Aug	3.0 (1)	13.0 (1)	8.0 ± 7.1 (2)	15.0 (1)	27.5 ± 7.8 (2)	- (0)	24.5 ± 16.3 (2)	23.8 ± 10.4 (5)	27.0 (1)	51.0 (1)	- (0)	39.0 ± 17.0 (2)	- (0)	- (0)	- (0)	- (0)	- (0)	- (0)	- (0)	23.7 ± 14.7 (9)
		Jul	- (0)	- (0)	- (0)	- (0)	28.0 (1)	- (0)	35.8 ± 8.7 (4)	34.2 ± 8.3 (5)	- (0)	- (0)	29.4 ± 17.2 (7)	29.4 ± 17.2 (7)	- (0)	- (0)	7.0 (1)	7.0 (1)	- (0)	19.0 (1)	19.0 (1)	28.8 ± 14.6 (14)
	Furuichi Total		3.0 (1)	13.0 (1)	8.0 ± 7.1 (2)	15.0 (1)	27.7 ± 5.5 (3)	- (0)	32.0 ± 11.5 (6)	29.0 ± 10.4 (10)	27.0 (1)	51.0 (1)	29.4 ± 17.2 (7)	31.6 ± 16.6 (9)	- (0)	- (0)	7.0 (1)	7.0 (1)	- (0)	19.0 (1)	19.0 (1)	26.8 ± 14.5 (23)
	Kirihata	Aug	- (0)	6.5 ± 0.7 (2)	6.5 ± 0.7 (2)	- (0)	12.0 (1)	- (0)	- (0)	12.0 (1)	- (0)	- (0)	- (0)	- (0)	- (0)	- (0)	- (0)	- (0)	- (0)	- (0)	- (0)	8.3 ± 3.2 (3)
		Jul	- (0)	- (0)	- (0)	- (0)	- (0)	- (0)	27.0 (1)	27.0 (1)	- (0)	- (0)	41.0 (1)	41.0 (1)	- (0)	- (0)	- (0)	- (0)	- (0)	- (0)	- (0)	34.0 ± 9.9 (2)
	Kirihata Total		- (0)	6.5 ± 0.7 (2)	6.5 ± 0.7 (2)	- (0)	12.0 (1)	- (0)	27.0 (1)	19.5 ± 10.6 (2)	- (0)	- (0)	41.0 (1)	41.0 (1)	- (0)	- (0)	- (0)	- (0)	- (0)	- (0)	- (0)	18.6 ± 15.1 (5)
2012 Total			3.0 (1)	8.7 ± 3.8 (3)	7.3 ± 4.2 (4)	15.0 (1)	23.8 ± 9.0 (4)	- (0)	31.3 ± 10.7 (7)	27.4 ± 10.6 (12)	27.0 (1)	51.0 (1)	30.9 ± 16.4 (8)	32.5 ± 15.9 (10)	- (0)	- (0)	7.0 (1)	7.0 (1)	- (0)	19.0 (1)	19.0 (1)	25.3 ± 14.7 (28)
2013	Kusano	Aug	10.0 ± 1.4 (2)	- (0)	10.0 ± 1.4 (2)	- (0)	- (0)	22.8 ± 7.8 (4)	57.0 (1)	29.6 ± 16.7 (5)	- (0)	- (0)	- (0)	- (0)	- (0)	- (0)	- (0)	- (0)	- (0)	- (0)	- (0)	24.0 ± 16.7 (7)
		Jul	- (0)	- (0)	- (0)	19.0 (1)	12.5 ± 6.4 (2)	34.0 (1)	- (0)	19.5 ± 10.8 (4)	18.3 ± 15.1 (3)	32.3 ± 16.6 (3)	25.8 ± 14.7 (4)	25.5 ± 14.7 (10)	- (0)	- (0)	20.0 (1)	20.0 (1)	- (0)	- (0)	- (0)	23.5 ± 13.1 (15)
2013 Total			10.0 ± 1.4 (2)	- (0)	10.0 ± 1.4 (2)	19.0 (1)	12.5 ± 6.4 (2)	25.0 ± 8.4 (5)	57.0 (1)	25.1 ± 14.6 (9)	18.3 ± 15.1 (3)	32.3 ± 16.6 (3)	25.8 ± 14.7 (4)	25.5 ± 14.7 (10)	- (0)	- (0)	20.0 (1)	20.0 (1)	- (0)	- (0)	- (0)	23.7 ± 14.0 (22)
2015	Kirihata	Aug	8.5 ± 2.1 (2)	- (0)	8.5 ± 2.1 (2)	10.0 (1)	17. ± 1.0 (3)	28.7 ± 12.1 (3)	- (0)	21.0 ± 10.3 (7)	- (0)	- (0)	35.0 (1)	35.0 (1)	- (0)	- (0)	- (0)	- (0)	- (0)	- (0)	- (0)	19.9 ± 11.2 (10)
		Jul	8.0 ± 2.8 (2)	18.0 (1)	11.3 ± 6.1 (3)	- (0)	41.0 (1)	- (0)	- (0)	41.0 (1)	15.0 (1)	- (0)	- (0)	15.0 (1)	- (0)	- (0)	- (0)	- (0)	- (0)	- (0)	- (0)	18.0 ± 13.7 (5)
2015 Total			8.3 ± 2.1 (4)	18.0 (1)	10.2 ± 4.7 (5)	10.0 (1)	23.0 ± 12.0 (4)	28.7 ± 12.1 (3)	- (0)	23.5 ± 11.9 (8)	15.0 (1)	- (0)	35.0 (1)	25.0 ± 14.1 (2)	- (0)	- (0)	- (0)	- (0)	- (0)	- (0)	- (0)	19.3 ± 11.6 (15)
Total			6.7 ± 3.0 (15)	16.9 ± 7.1 (12)	11.3 ± 7.3 (27)	11.8 ± 6.9 (4)	24.5 ± 13.8 (24)	28.5 ± 11.0 (12)	38.0 ± 20.2 (21)	29.1 ± 17.0 (61)	18.4 ± 11.9 (13)	42.6 ± 20.3 (9)	33.4 ± 14.1 (27)	31.1 ± 16.8 (49)	- (0)	- (0)	20.8 ± 12.1 (6)	20.8 ± 12.1 (6)	- (0)	13.3 ± 10.7 (3)	13.3 ± 10.7 (3)	25.8 ± 16.9 (146)

## Sheet: G_Prey weight
Table G. Yearly and monthly mean of total prey weight (g) per brood in the Isodontia harmandi nests. Means ± SDs of the total prey weight are given for nests with different developmental stages of brood and nesting phases. Sample size of nests are given in parentheses .
Year	Locality	Month	Developmental stage of brood																			Total
			Eggs (1)		(1) Total	Hatchlings (2)				(2) Total	Middle-sized larvae (3)			(3) Total	Full-grown larvae (4)			(4) Total	Cocoons (5)		(5) Total
			Nesting phase			Nesting phase					Nesting phase				Nesting phase				Nesting phase
			Egg laying (ii)	Provisioning (iii)		Egg laying (ii)	Provisioning (iii)	Closing (iv)	Completed (v)		Provisioning (iii)	Closing (iv)	Completed (v)		Provisioning (iii)	Closing (iv)	Completed (v)		Closing (iv)	Completed (v)
Female brood
2010	Minami-yashiro	Jul	- (0)	- (0)	- (0)	- (0)	4.88 (1)	3.56 ± 0.02 (2)	- (0)	4.00 ± 0.77 (3)	- (0)	5.01 ± 0.33 (2)	- (0)	5.01 ± 0.33 (2)	- (0)	- (0)	- (0)	- (0)	- (0)	- (0)	- (0)	4.40 ± 0.79 (5)
		Aug	- (0)	- (0)	- (0)	- (0)	- (0)	- (0)	- (0)	- (0)	2.82 (1)	- (0)	2.62 (1)	2.72 ± 0.14 (2)	- (0)	- (0)	- (0)	- (0)	- (0)	- (0)	- (0)	2.72 ± 0.14 (2)
2010 Total			- (0)	- (0)	- (0)	- (0)	4.88 (1)	3.56 ± 0.02 (2)	- (0)	4.00 ± 0.77 (3)	2.82 (1)	5.01 ± 0.33 (2)	2.62 (1)	3.86 ± 1.34 (4)	- (0)	- (0)	- (0)	- (0)	- (0)	- (0)	- (0)	3.92 ± 1.05 (7)
2011	Minami-yashiro	Jul	- (0)	1.63 (1)	1.63 (1)	- (0)	- (0)	- (0)	- (0)	- (0)	- (0)	- (0)	- (0)	- (0)	- (0)	- (0)	- (0)	- (0)	- (0)	- (0)	- (0)	1.63 (1)
		Aug	- (0)	- (0)	- (0)	- (0)	2.44 (1)	- (0)	3.69 (1)	3.07 ± 0.88 (2)	- (0)	- (0)	- (0)	- (0)	- (0)	- (0)	- (0)	- (0)	- (0)	- (0)	- (0)	3.07 ± 0.88 (2)
		Sep	- (0)	- (0)	- (0)	- (0)	1.36 (1)	- (0)	- (0)	1.36 (1)	- (0)	- (0)	- (0)	- (0)	- (0)	- (0)	- (0)	- (0)	- (0)	- (0)	- (0)	1.36 (1)
2011 Total			- (0)	1.63 (1)	1.63 (1)	- (0)	1.90 ± 0.76 (2)	- (0)	3.69 (1)	2.50 ± 1.17 (3)	- (0)	- (0)	- (0)	- (0)	- (0)	- (0)	- (0)	- (0)	- (0)	- (0)	- (0)	2.28 ± 1.05 (4)
2012	Furuichi	Aug	- (0)	- (0)	- (0)	- (0)	2.71 (1)	- (0)	4.00 (1)	3.36 ± 0.91 (2)	- (0)	- (0)	4.36 ± 0.93 (2)	4.36 ± 0.93 (2)	- (0)	- (0)	- (0)	- (0)	- (0)	- (0)	- (0)	3.86 ± 0.95 (4)
2012 Total			- (0)	- (0)	- (0)	- (0)	2.71 (1)	- (0)	4.00 (1)	3.36 ± 0.91 (2)	- (0)	- (0)	4.36 ± 0.93 (2)	4.36 ± 0.93 (2)	- (0)	- (0)	- (0)	- (0)	- (0)	- (0)	- (0)	3.86 ± 0.95 (4)
2013	Kusano	Jul	- (0)	- (0)	- (0)	- (0)	- (0)	2.98 (1)	- (0)	2.98 (1)	- (0)	- (0)	- (0)	- (0)	- (0)	- (0)	- (0)	- (0)	- (0)	- (0)	- (0)	2.98 (1)
		Aug	- (0)	- (0)	- (0)	- (0)	- (0)	- (0)	- (0)	- (0)	- (0)	- (0)	- (0)	- (0)	- (0)	- (0)	- (0)	- (0)	- (0)	- (0)	- (0)	- (0)
2013 Total			- (0)	- (0)	- (0)	- (0)	- (0)	2.98 (1)	- (0)	2.98 (1)	- (0)	- (0)	- (0)	- (0)	- (0)	- (0)	- (0)	- (0)	- (0)	- (0)	- (0)	2.98 (1)
Total			- (0)	1.63 (1)	1.63 (1)	- (0)	2.85 ± 1.48 (4)	3.36 ± 0.33 (3)	3.85 ± 0.22 (2)	3.24 ± 1.01 (9)	2.82 (1)	5.01 ± 0.33 (2)	3.78 ± 1.20 (3)	4.03 ± 1.14 (6)	- (0)	- (0)	- (0)	- (0)	- (0)	- (0)	- (0)	3.44 ± 1.17 (16)
Male brood
2010	Minami-yashiro	Jul	- (0)	- (0)	- (0)	- (0)	2.65 ± 0.25 (2)	- (0)	- (0)	2.65 ± 0.25 (2)	3.12 ± 0.02 (2)	- (0)	3.61 ± 1.27 (7)	3.50 ± 1.12 (9)	- (0)	- (0)	3.92 (1)	3.92 (1)	- (0)	- (0)	- (0)	3.39 ± 1.03 (12)
		Aug	- (0)	- (0)	- (0)	- (0)	2.69 (1)	1.94 (1)	4.37 (1)	3.00 ± 1.24 (3)	1.66 (1)	- (0)	1.63 (1)	1.65 ± 0.02 (2)	- (0)	- (0)	1.34 (1)	1.34 (1)	- (0)	0.82 (1)	0.82 (1)	2.06 ± 1.17 (7)
2010 Total			- (0)	- (0)	- (0)	- (0)	2.66 ± 0.18 (3)	1.94 (1)	4.37 (1)	2.86 ± 0.91 (5)	2.63 ± 0.84 (3)	- (0)	3.37 ± 1.37 (8)	3.16 ± 1.25 (11)	- (0)	- (0)	2.63 ± 1.82 (2)	2.63 ± 1.82 (2)	- (0)	0.82 (1)	0.82 (1)	2.90 ± 1.24 (19)
2011	Minami-yashiro	Aug	- (0)	1.33 ± 0.40 (3)	1.33 ± 0.40 (3)	0.19 (1)	0.56 (1)	- (0)	3.00 ± 0.83 (5)	2.25 ± 1.45 (7)	- (0)	2.98 (1)	2.90 ± 0.79 (2)	2.93 ± 0.56 (3)	- (0)	- (0)	- (0)	- (0)	- (0)	- (0)	- (0)	2.19 ± 1.21 (13)
2011 Total			- (0)	1.33 ± 0.40 (3)	1.33 ± 0.40 (3)	0.19 (1)	0.56 (1)	- (0)	3.00 ± 0.83 (5)	2.25 ± 1.45 (7)	- (0)	2.98 (1)	2.90 ± 0.79 (2)	2.93 ± 0.56 (3)	- (0)	- (0)	- (0)	- (0)	- (0)	- (0)	- (0)	2.19 ± 1.21 (13)
2012	Furuichi	Jul	- (0)	- (0)	- (0)	1.51 (1)	2.08 (1)	- (0)	2.31 ± 1.70 (2)	2.05 ± 1.05 (4)	2.36 (1)	4.67 (1)	- (0)	3.52 ± 1.63 (2)	- (0)	- (0)	- (0)	- (0)	- (0)	- (0)	- (0)	2.54 ± 1.33 (6)
		Aug	- (0)	- (0)	- (0)	- (0)	- (0)	- (0)	4.04 ± 0.88 (3)	4.04 ± 0.88 (3)	- (0)	- (0)	2.51 ± 2.11 (2)	2.51 ± 2.11 (2)	- (0)	- (0)	- (0)	- (0)	- (0)	- (0)	- (0)	3.43 ± 1.49 (5)
	Furuichi Total		- (0)	- (0)	- (0)	1.51 (1)	2.08 (1)	- (0)	3.35 ± 1.42 (5)	2.90 ± 1.39 (7)	2.36 (1)	4.67 (1)	2.51 ± 2.11 (2)	3.01 ± 1.65 (4)	- (0)	- (0)	- (0)	- (0)	- (0)	- (0)	- (0)	2.94 ± 1.41 (11)
	Kirihata	Jul	- (0)	0.44 (1)	0.44 (1)	- (0)	- (0)	- (0)	- (0)	- (0)	- (0)	- (0)	- (0)	- (0)	- (0)	- (0)	- (0)	- (0)	- (0)	- (0)	- (0)	0.44 (1)
		Aug	- (0)	- (0)	- (0)	- (0)	- (0)	- (0)	- (0)	- (0)	- (0)	- (0)	3.80 (1)	3.80 (1)	- (0)	- (0)	- (0)	- (0)	- (0)	- (0)	- (0)	3.80 (1)
	Kirihata Total		- (0)	0.44 (1)	0.44 (1)	- (0)	- (0)	- (0)	- (0)	- (0)	- (0)	- (0)	3.80 (1)	3.80 (1)	- (0)	- (0)	- (0)	- (0)	- (0)	- (0)	- (0)	2.12 ± 2.38 (2)
2012 Total			- (0)	0.44 (1)	0.44 (1)	1.51 (1)	2.08 (1)	- (0)	3.35 ± 1.42 (5)	2.90 ± 1.39 (7)	2.36 (1)	4.67 (1)	2.94 ± 1.67 (3)	3.17 ± 1.47 (5)	- (0)	- (0)	- (0)	- (0)	- (0)	- (0)	- (0)	2.82 ± 1.49 (13)
2013	Kusano	Jul	0.34 (1)	- (0)	0.34 (1)	- (0)	- (0)	1.57 ± 0.12 (3)	4.29 (1)	2.25 ± 1.36 (4)	- (0)	- (0)	- (0)	- (0)	- (0)	- (0)	- (0)	- (0)	- (0)	- (0)	- (0)	1.87 ± 1.46 (5)
		Aug	- (0)	- (0)	- (0)	- (0)	0.66 (1)	1.77 (1)	- (0)	1.22 ± 0.78 (2)	0.73 ± 0.95 (2)	3.46 (1)	1.85 ± 0.47 (4)	1.76 ± 1.05 (7)	- (0)	- (0)	- (0)	- (0)	- (0)	- (0)	- (0)	1.64 ± 0.98 (9)
2013 Total			0.34 (1)	- (0)	0.34 (1)	- (0)	0.66 (1)	1.62 ± 0.14 (4)	4.29 (1)	1.91 ± 1.23 (6)	0.73 ± 0.95 (2)	3.46 (1)	1.85 ± 0.47 (4)	1.76 ± 1.05 (7)	- (0)	- (0)	- (0)	- (0)	- (0)	- (0)	- (0)	1.72 ± 1.12 (14)
2015	Kirihata	Jul	1.08 (1)	- (0)	1.08 (1)	- (0)	2.17 (1)	3.21 ± 0.80 (2)	- (0)	2.86 ± 0.82 (3)	- (0)	- (0)	3.36 (1)	3.36 (1)	- (0)	- (0)	- (0)	- (0)	- (0)	- (0)	- (0)	2.60 ± 1.05 (5)
		Aug	- (0)	1.51 (1)	1.51 (1)	- (0)	- (0)	- (0)	- (0)	- (0)	- (0)	- (0)	- (0)	- (0)	- (0)	- (0)	- (0)	- (0)	- (0)	- (0)	- (0)	1.51 (1)
2015 Total			1.08 (1)	1.51 (1)	1.30 ± 0.30 (2)	- (0)	2.17 (1)	3.21 ± 0.80 (2)	- (0)	2.86 ± 0.82 (3)	- (0)	- (0)	3.36 (1)	3.36 (1)	- (0)	- (0)	- (0)	- (0)	- (0)	- (0)	- (0)	2.42 ± 1.04 (6)
Total			0.71 ± 0.52 (2)	1.19 ± 0.51 (5)	1.05 ± 0.52 (7)	0.85 ± 0.93 (2)	1.92 ± 0.93 (7)	2.12 ± 0.82 (7)	3.37 ± 1.10 (12)	2.51 ± 1.24 (28)	1.95 ± 1.17 (6)	3.70 ± 0.87 (3)	2.91 ± 1.24 (18)	2.78 ± 1.27 (27)	- (0)	- (0)	2.63 ± 1.82 (2)	2.63 ± 1.82 (2)	- (0)	0.82 (1)	0.82 (1)	2.45 ± 1.30 (65)
Sex-unknown brood
2010	Minami-yashiro	Jul	0.66 ± 0.16 (5)	- (0)	0.66 ± 0.16 (5)	- (0)	1.78 ± 1.26 (5)	- (0)	- (0)	1.78 ± 1.26 (5)	0.84 ± 0.92 (3)	- (0)	2.79 (1)	1.33 ± 1.23 (4)	- (0)	- (0)	2.17 ± 0.28 (2)	2.17 ± 0.28 (2)	- (0)	- (0)	- (0)	1.37 ± 1.02 (16)
		Aug	0.06 (1)	- (0)	0.06 (1)	- (0)	0.95 (1)	- (0)	- (0)	0.95 (1)	0.73 (1)	1.78 (1)	- (0)	1.26 ± 0.74 (2)	- (0)	- (0)	- (0)	- (0)	- (0)	- (0)	- (0)	0.88 ± 0.71 (4)
2010 Total			0.56 ± 0.28 (6)	- (0)	0.56 ± 0.28 (6)	- (0)	1.64 ± 1.18 (6)	- (0)	- (0)	1.64 ± 1.18 (6)	0.81 ± 0.76 (4)	1.78 (1)	2.79 (1)	1.30 ± 1.01 (6)	- (0)	- (0)	2.17 ± 0.28 (2)	2.17 ± 0.28 (2)	- (0)	- (0)	- (0)	1.27 ± 0.97 (20)
2011	Minami-yashiro	Aug	0.41 ± 0.12 (2)	1.13 ± 0.17 (4)	0.89 ± 0.40 (6)	- (0)	5.33 (1)	4.72 (1)	2.88 ± 1.31 (6)	3.41 ± 1.50 (8)	- (0)	3.82 (1)	3.50 ± 0.08 (2)	3.60 ± 0.20 (3)	- (0)	- (0)	- (0)	- (0)	- (0)	- (0)	- (0)	2.56 ± 1.63 (17)
		Sep	- (0)	- (0)	- (0)	- (0)	- (0)	- (0)	- (0)	- (0)	- (0)	- (0)	- (0)	- (0)	- (0)	- (0)	- (0)	- (0)	- (0)	- (0)	- (0)	- (0)
2011 Total			0.41 ± 0.12 (2)	1.13 ± 0.17 (4)	0.89 ± 0.40 (6)	- (0)	5.33 (1)	4.72 (1)	2.88 ± 1.31 (6)	3.41 ± 1.50 (8)	- (0)	3.82 (1)	3.50 ± 0.08 (2)	3.60 ± 0.20 (3)	- (0)	- (0)	- (0)	- (0)	- (0)	- (0)	- (0)	2.56 ± 1.63 (17)
2012	Furuichi	Jul	0.32 (1)	1.26 (1)	0.79 ± 0.66 (2)	- (0)	3.06 (1)	- (0)	- (0)	3.06 (1)	- (0)	- (0)	- (0)	- (0)	- (0)	- (0)	- (0)	- (0)	- (0)	- (0)	- (0)	1.55 ± 1.39 (3)
		Aug	- (0)	- (0)	- (0)	- (0)	- (0)	- (0)	- (0)	- (0)	- (0)	- (0)	2.85 ± 0.59 (3)	2.85 ± 0.59 (3)	- (0)	- (0)	1.38 (1)	1.38 (1)	- (0)	1.75 (1)	1.75 (1)	2.34 ± 0.83 (5)
	Furuichi Total		0.32 (1)	1.26 (1)	0.79 ± 0.66 (2)	- (0)	3.06 (1)	- (0)	- (0)	3.06 (1)	- (0)	- (0)	2.85 ± 0.59 (3)	2.85 ± 0.59 (3)	- (0)	- (0)	1.38 (1)	1.38 (1)	- (0)	1.75 (1)	1.75 (1)	2.04 ± 1.05 (8)
	Kirihata	Jul	- (0)	0.67 (1)	0.67 (1)	- (0)	1.16 (1)	- (0)	- (0)	1.16 (1)	- (0)	- (0)	- (0)	- (0)	- (0)	- (0)	- (0)	- (0)	- (0)	- (0)	- (0)	0.92 ± 0.35 (2)
		Aug	- (0)	- (0)	- (0)	- (0)	- (0)	- (0)	2.71 (1)	2.71 (1)	- (0)	- (0)	- (0)	- (0)	- (0)	- (0)	- (0)	- (0)	- (0)	- (0)	- (0)	2.71 (1)
	Kirihata Total		- (0)	0.67 (1)	0.67 (1)	- (0)	1.16 (1)	- (0)	2.71 (1)	1.94 ± 1.10 (2)	- (0)	- (0)	- (0)	- (0)	- (0)	- (0)	- (0)	- (0)	- (0)	- (0)	- (0)	1.51 ± 1.06 (3)
2012 Total			0.32 (1)	0.97 ± 0.42 (2)	0.75 ± 0.48 (3)	- (0)	2.11 ± 1.34 (2)	- (0)	2.71 (1)	2.31 ± 1.01 (3)	- (0)	- (0)	2.85 ± 0.59 (3)	2.85 ± 0.59 (3)	- (0)	- (0)	1.38 (1)	1.38 (1)	- (0)	1.75 (1)	1.75 (1)	1.90 ± 1.03 (11)
2013	Kusano	Jul	0.68 (1)	- (0)	0.68 (1)	- (0)	- (0)	- (0)	- (0)	- (0)	- (0)	- (0)	- (0)	- (0)	- (0)	- (0)	- (0)	- (0)	- (0)	- (0)	- (0)	0.68 (1)
		Aug	- (0)	- (0)	- (0)	1.10 (1)	0.79 (1)	- (0)	- (0)	0.95 ± 0.22 (2)	0.95 (1)	2.54 ± 0.37 (2)	- (0)	2.01 ± 0.95 (3)	- (0)	- (0)	0.69 (1)	0.69 (1)	- (0)	- (0)	- (0)	1.43 ± 0.88 (6)
2013 Total			0.68 (1)	- (0)	0.68 (1)	1.10 (1)	0.79 (1)	- (0)	- (0)	0.95 ± 0.22 (2)	0.95 (1)	2.54 ± 0.37 (2)	- (0)	2.01 ± 0.95 (3)	- (0)	- (0)	0.69 (1)	0.69 (1)	- (0)	- (0)	- (0)	1.33 ± 0.85 (7)
2015	Kirihata	Jul	0.72 (1)	- (0)	0.72 (1)	0.85 (1)	1.52 ± 0.08 (2)	1.47 (1)	- (0)	1.34 ± 0.33 (4)	- (0)	- (0)	- (0)	- (0)	- (0)	- (0)	- (0)	- (0)	- (0)	- (0)	- (0)	1.21 ± 0.40 (5)
		Aug	0.48 ± 0.24 (2)	- (0)	0.48 ± 0.24 (2)	- (0)	3.22 (1)	- (0)	- (0)	3.22 (1)	0.78 (1)	- (0)	- (0)	0.78 (1)	- (0)	- (0)	- (0)	- (0)	- (0)	- (0)	- (0)	1.24 ± 1.33 (4)
2015 Total			0.56 ± 0.22 (3)	- (0)	0.56 ± 0.22 (3)	0.85 (1)	2.08 ± 0.99 (3)	1.47 (1)	- (0)	1.71 ± 0.89 (5)	0.78 (1)	- (0)	- (0)	0.78 (1)	- (0)	- (0)	- (0)	- (0)	- (0)	- (0)	- (0)	1.23 ± 0.86 (9)
Total			0.53 ± 0.23 (13)	1.07 ± 0.24 (6)	0.70 ± 0.35 (19)	0.98 ± 0.18 (2)	2.03 ± 1.41 (13)	3.09 ± 2.29 (2)	2.85 ± 1.2 (7)	2.27 ± 1.41 (24)	0.83 ± 0.59 (6)	2.67 ± 0.87 (4)	3.06 ± 0.50 (6)	2.12 ± 1.20 (16)	- (0)	- (0)	1.60 ± 0.73 (4)	1.60 ± 0.73 (4)	- (0)	1.75 (1)	1.75 (1)	1.72 ± 1.27 (64)
Overall
2010	Minami-yashiro	Aug	0.66 ± 0.16 (5)	- (0)	0.66 ± 0.16 (5)	- (0)	2.38 ± 1.44 (8)	3.56 ± 0.02 (2)	- (0)	2.62 ± 1.37 (10)	1.75 ± 1.41 (5)	5.01 ± 0.33 (2)	3.51 ± 1.21 (8)	3.12 ± 1.60 (15)	- (0)	- (0)	2.75 ± 1.03 (3)	2.75 ± 1.03 (3)	- (0)	- (0)	- (0)	2.56 ± 1.56 (33)
		Jul	0.06 (1)	- (0)	0.06 (1)	- (0)	1.82 ± 1.23 (2)	1.94 (1)	4.37 (1)	2.49 ± 1.44 (4)	1.74 ± 1.05 (3)	2.36 (1)	2.13 ± 0.70 (2)	1.87 ± 0.76 (6)	- (0)	- (0)	1.34 (1)	1.34 (1)	- (0)	0.82 (1)	0.82 (1)	1.80 ± 1.13 (13)
2010 Total			0.56 ± 0.28 (6)	- (0)	0.56 ± 0.28 (6)	- (0)	2.27 ± 1.36 (10)	3.02 ± 0.93 (3)	4.37 (1)	2.58 ± 1.33 (14)	1.75 ± 1.20 (8)	3.93 ± 1.88 (3)	3.23 ± 1.24 (10)	2.77 ± 1.51 (21)	- (0)	- (0)	2.4 ± 1.10 (4)	2.4 ± 1.10 (4)	- (0)	0.82 (1)	0.82 (1)	2.35 ± 1.48 (46)
2011	Minami-yashiro	Aug	- (0)	1.63 (1)	1.63 (1)	- (0)	- (0)	- (0)	- (0)	- (0)	- (0)	- (0)	- (0)	- (0)	- (0)	- (0)	- (0)	- (0)	- (0)	- (0)	- (0)	1.63 (1)
		Jul	0.41 ± 0.12 (2)	1.22 ± 0.28 (7)	1.04 ± 0.43 (9)	0.19 (1)	2.78 ± 2.40 (3)	4.71 (1)	3.00 ± 1.04 (12)	2.89 ± 1.46 (17)	- (0)	3.40 ± 0.59 (2)	3.20 ± 0.57 (4)	3.27 ± 0.53 (6)	- (0)	- (0)	- (0)	- (0)	- (0)	- (0)	- (0)	2.44 ± 1.42 (32)
		Sep	- (0)	- (0)	- (0)	- (0)	1.36 (1)	- (0)	- (0)	1.36 (1)	- (0)	- (0)	- (0)	- (0)	- (0)	- (0)	- (0)	- (0)	- (0)	- (0)	- (0)	1.36 (1)
2011 Total			0.41 ± 0.12 (2)	1.27 ± 0.30 (8)	1.10 ± 0.45 (10)	0.19 (1)	2.42 ± 2.09 (4)	4.71 (1)	3.00 ± 1.04 (12)	2.81 ± 1.46 (18)	- (0)	3.40 ± 0.59 (2)	3.20 ± 0.57 (4)	3.27 ± 0.53 (6)	- (0)	- (0)	- (0)	- (0)	- (0)	- (0)	- (0)	2.38 ± 1.39 (34)
2012	Furuichi	Aug	0.32 (1)	1.26 (1)	0.79 ± 0.66 (2)	1.51 (1)	2.57 ± 0.69 (2)	- (0)	2.31 ± 1.70 (2)	2.25 ± 1.01 (5)	2.36 (1)	4.67 (1)	- (0)	3.52 ± 1.63 (2)	- (0)	- (0)	- (0)	- (0)	- (0)	- (0)	- (0)	2.21 ± 1.35 (9)
		Jul	- (0)	- (0)	- (0)	- (0)	2.71 (1)	- (0)	4.03 ± 0.72 (4)	3.77 ± 0.86 (5)	- (0)	- (0)	3.18 ± 1.29 (7)	3.18 ± 1.29 (7)	- (0)	- (0)	1.38 (1)	1.38 (1)	- (0)	1.75 (1)	1.75 (1)	3.16 ± 1.24 (14)
	Furuichi Total		0.32 (1)	1.26 (1)	0.79 ± 0.66 (2)	1.51 (1)	2.62 ± 0.50 (3)	- (0)	3.46 ± 1.29 (6)	3.01 ± 1.19 (10)	2.36 (1)	4.67 (1)	3.18 ± 1.29 (7)	3.26 ± 1.27 (9)	- (0)	- (0)	1.38 (1)	1.38 (1)	- (0)	1.75 (1)	1.75 (1)	2.79 ± 1.34 (23)
	Kirihata	Aug	- (0)	0.56 ± 0.16 (2)	0.56 ± 0.16 (2)	- (0)	1.16 (1)	- (0)	- (0)	1.16 (1)	- (0)	- (0)	- (0)	- (0)	- (0)	- (0)	- (0)	- (0)	- (0)	- (0)	- (0)	0.76 ± 0.37 (3)
		Jul	- (0)	- (0)	- (0)	- (0)	- (0)	- (0)	2.71 (1)	2.71 (1)	- (0)	- (0)	3.80 (1)	3.80 (1)	- (0)	- (0)	- (0)	- (0)	- (0)	- (0)	- (0)	3.26 ± 0.77 (2)
	Kirihata Total		- (0)	0.56 ± 0.16 (2)	0.56 ± 0.16 (2)	- (0)	1.16 (1)	- (0)	2.71 (1)	1.94 ± 1.10 (2)	- (0)	- (0)	3.80 (1)	3.80 (1)	- (0)	- (0)	- (0)	- (0)	- (0)	- (0)	- (0)	1.76 ± 1.45 (5)
2012 Total			0.32 (1)	0.79 ± 0.42 (3)	0.67 ± 0.42 (4)	1.51 (1)	2.25 ± 0.83 (4)	- (0)	3.35 ± 1.21 (7)	2.83 ± 1.20 (12)	2.36 (1)	4.67 (1)	3.26 ± 1.22 (8)	3.31 ± 1.21 (10)	- (0)	- (0)	1.38 (1)	1.38 (1)	- (0)	1.75 (1)	1.75 (1)	2.60 ± 1.39 (28)
2013	Kusano	Aug	0.51 ± 0.24 (2)	- (0)	0.51 ± 0.24 (2)	- (0)	- (0)	1.93 ± 0.71 (4)	4.29 (1)	2.40 ± 1.22 (5)	- (0)	- (0)	- (0)	- (0)	- (0)	- (0)	- (0)	- (0)	- (0)	- (0)	- (0)	1.86 ± 1.36 (7)
		Jul	- (0)	- (0)	- (0)	1.10 (1)	0.73 ± 0.09 (2)	1.77 (1)	- (0)	1.08 ± 0.50 (4)	0.80 ± 0.69 (3)	2.84 ± 0.60 (3)	1.85 ± 0.47 (4)	1.83 ± 0.98 (10)	- (0)	- (0)	0.69 (1)	0.69 (1)	- (0)	- (0)	- (0)	1.56 ± 0.92 (15)
2013 Total			0.51 ± 0.24 (2)	- (0)	0.51 ± 0.24 (2)	1.10 (1)	0.73 ± 0.09 (2)	1.89 ± 0.62 (5)	4.29 (1)	1.81 ± 1.15 (9)	0.80 ± 0.69 (3)	2.84 ± 0.60 (3)	1.85 ± 0.47 (4)	1.83 ± 0.98 (10)	- (0)	- (0)	0.69 (1)	0.69 (1)	- (0)	- (0)	- (0)	1.65 ± 1.05 (22)
2015	Kirihata	Aug	0.90 ± 0.25 (2)	- (0)	0.90 ± 0.25 (2)	0.85 (1)	1.73 ± 0.38 (3)	2.63 ± 1.15 (3)	- (0)	1.99 ± 0.97 (7)	- (0)	- (0)	3.36 (1)	3.36 (1)	- (0)	- (0)	- (0)	- (0)	- (0)	- (0)	- (0)	1.91 ± 1.05 (10)
		Jul	0.48 ± 0.24 (2)	1.51 (1)	0.82 ± 0.62 (3)	- (0)	3.22 (1)	- (0)	- (0)	3.22 (1)	0.78 (1)	- (0)	- (0)	0.78 (1)	- (0)	- (0)	- (0)	- (0)	- (0)	- (0)	- (0)	1.29 ± 1.16 (5)
2015 Total			0.69 ± 0.32 (4)	1.51 (1)	0.85 ± 0.46 (5)	0.85 (1)	2.11 ± 0.81 (4)	2.63 ± 1.15 (3)	- (0)	2.14 ± 1.00 (8)	0.78 (1)	- (0)	3.36 (1)	2.07 ± 1.82 (2)	- (0)	- (0)	- (0)	- (0)	- (0)	- (0)	- (0)	1.70 ± 1.09 (15)
Total			0.55 ± 0.26 (15)	1.17 ± 0.38 (12)	0.83 ± 0.44 (27)	0.91 ± 0.55 (4)	2.14 ± 1.29 (24)	2.59 ± 1.10 (12)	3.24 ± 1.09 (21)	2.53 ± 1.30 (61)	1.50 ± 1.09 (13)	3.53 ± 1.19 (9)	3.04 ± 1.12 (27)	2.72 ± 1.34 (49)	- (0)	- (0)	1.95 ± 1.13 (6)	1.95 ± 1.13 (6)	- (0)	1.29 ± 0.66 (2)	1.29 ± 0.66 (2)	2.23 ± 1.37 (145)
