# Supplementary material for: Brood reduction caused by sibling cannibalism in Isodontia harmandi (Hymenoptera: Sphecidae), a solitary wasp species building communal brood cells
Source: PLoS One. 2022 May 18;17(5):e0267958. doi: 10.1371/journal.pone.0267958 (PMC9116661; doi:10.1371/journal.pone.0267958)
Supplement: S2 File — CSV file of all nest collections. This csv file provides data for R script. (CSV) [file pone.0267958.s010.csv]

NestID	Year	Date	Locality	Phase	Stage	Remarks	Negg	Nlarva	Ncocoon	Broodsize	Nprey	Preyweight	Broodsex	Brooddata	Cocoondata	Clutchdatabroad	Clutchdatastrict	Preyweightdata	Wholerearingdata	Partialrearingdata
1	2010	2010/7/23	Minami-yashiro	5	4		0	7	0	7	42	3.92	M	1	0	0	0	0	0	0
2	2010	2010/7/23	Minami-yashiro	2	1		5	0	0	5	7	0.61	U	1	0	0	0	0	1	0
3	2010	2010/7/23	Minami-yashiro	5	8	mortality unknown	0	7	0	7	47			0	0	0	0	0	0	0
4	2010	2010/7/23	Minami-yashiro	5	3		0	7	0	7	42	3.76	M	1	0	0	0	1	1	0
5	2010	2010/7/23	Minami-yashiro	5	3		0	7	0	7	48	4.07	M	1	0	0	0	1	1	0
9	2010	2010/7/23	Minami-yashiro	5	8	mortality unknown	4	1	0	5	31			0	0	0	0	0	0	0
10	2010	2010/7/23	Minami-yashiro	5	3		0	7	0	7	45	3.77	M	1	0	0	0	1	1	0
11	2010	2010/7/27	Minami-yashiro	4	2		0	8	0	8	31	3.57	F	1	0	1	1	1	1	0
12	2010	2010/7/27	Minami-yashiro	2	1		6	0	0	6	8	0.75	U	1	0	0	0	0	0	0
13	2010	2010/7/27	Minami-yashiro	3	3		0	7	0	7	35	3.1	M	1	0	0	0	0	1	0
14	2010	2010/7/27	Minami-yashiro	3	2		3	5	0	8	19	2.47	M	1	0	0	0	0	1	0
15	2010	2010/7/27	Minami-yashiro	3	2		5	6	0	11	22	3.79	U	1	0	0	0	0	0	0
16	2010	2010/7/27	Minami-yashiro	3	2		0	2	0	2	13	1.16	U	1	0	0	0	0	0	0
17	2010	2010/7/27	Minami-yashiro	5	5		0	0	6	6			F	1	1	0	0	0	0	0
18	2010	2010/7/27	Minami-yashiro	2	8	mortality unknown	3	0	0	3	4			0	0	0	0	0	0	0
19	2010	2010/7/27	Minami-yashiro	2	1		5	1	0	6	10	0.75	U	1	0	0	0	0	0	0
20	2010	2010/7/27	Minami-yashiro	3	2		1	10	0	11	42	4.88	F	1	0	1	0	0	1	0
21	2010	2010/7/27	Minami-yashiro	3	2		4	1	0	5	18	1.58	U	1	0	0	0	0	1	0
22	2010	2010/7/27	Minami-yashiro	2	1		5	0	0	5	5	0.79	U	1	0	0	0	0	1	0
23	2010	2010/7/27	Minami-yashiro	3	8	dipteran parasitisim	0	1	0	1				0	0	0	0	0	0	0
24	2010	2010/7/27	Minami-yashiro	5	3		0	3	0	3	13	1.24	M	1	0	0	0	1	1	0
25	2010	2010/7/27	Minami-yashiro	5	4		0	4	0	4	20	1.97	U	1	0	0	0	0	0	0
26	2010	2010/7/27	Minami-yashiro	2	1		5	0	0	5	6	0.4	U	1	0	0	0	0	1	0
27	2010	2010/7/27	Minami-yashiro	5	4		0	8	0	8	24	2.37	U	1	0	0	0	0	0	0
28	2010	2010/7/27	Minami-yashiro	5	3		0	7	0	7	29	2.79	U	1	0	0	0	1	1	0
29	2010	2010/7/27	Minami-yashiro	1	0	plug only								0	0	0	0	0	0	0
30	2010	2010/7/27	Minami-yashiro	5	5		0	0	8	8			F	1	1	0	0	0	0	0
31	2010	2010/7/27	Minami-yashiro	3	3		0	2	0	2	16	1.89	U	1	0	0	0	0	1	0
32	2010	2010/7/27	Minami-yashiro	3	3		0	5	0	5	5	0.47	U	1	0	0	0	0	1	0
33	2010	2010/7/27	Minami-yashiro	5	5		0	0	3	3			U	1	1	0	0	0	0	0
34	2010	2010/7/27	Minami-yashiro	3	2		2	11	0	13	20	1.94	U	1	0	0	0	0	1	0
35	2010	2010/7/27	Minami-yashiro	4	3		0	7	0	7	57	5.24	F	1	0	0	0	1	1	0
36	2010	2010/7/27	Minami-yashiro	3	3		0	1	0	1	2	0.16	U	1	0	0	0	0	1	0
37	2010	2010/7/27	Minami-yashiro	3	3		0	10	0	10	36	3.13	M	1	0	0	0	0	1	0
38	2010	2010/7/27	Minami-yashiro	3	2		1	10	0	11	36	2.82	M	1	0	1	0	0	1	0
39	2010	2010/7/27	Minami-yashiro	3	8	ant predation					34			0	0	0	0	0	0	0
40	2010	2010/7/27	Minami-yashiro	1	0	plug only								0	0	0	0	0	0	0
41	2010	2010/7/27	Minami-yashiro	1	0	plug only								0	0	0	0	0	0	0
42	2010	2010/7/27	Minami-yashiro	5	3		0	8	0	8	38	3.22	M	1	0	0	0	1	1	0
43	2010	2010/7/27	Minami-yashiro	1	0	plug only								0	0	0	0	0	0	0
46	2010	2010/7/27	Minami-yashiro	4	2		4	9	0	13	38	3.54	F	1	0	1	1	1	1	0
49	2010	2010/7/27	Minami-yashiro	3	2		1	2	0	3	5	0.42	U	1	0	0	0	0	1	0
50	2010	2010/7/27	Minami-yashiro	5	3		0	8	0	8	62	5.5	M	1	0	0	0	1	1	0
51	2010	2010/7/27	Minami-yashiro	5	3		0	9	0	9	42	3.73	M	1	0	0	0	1	1	0
52	2010	2010/7/27	Minami-yashiro	5	5		0	0	7	7			M	1	1	0	0	0	0	0
53	2010	2010/7/27	Minami-yashiro	4	3		0	10	0	10	47	4.77	F	1	0	0	0	1	1	0
54	2010	2010/8/5	Minami-yashiro	5	8	dipteran parasitisim					16			0	0	0	0	0	0	0
55	2010	2010/8/5	Minami-yashiro	5	5		0	0	4	4			U	1	1	0	0	0	0	0
56	2010	2010/8/5	Minami-yashiro	5	5		0	0	5	5			F	1	1	0	0	0	0	0
57	2010	2010/8/5	Minami-yashiro	1	0	plug only								0	0	0	0	0	0	0
58	2010	2010/8/5	Minami-yashiro	1	0	plug only								0	0	0	0	0	0	0
59	2010	2010/8/5	Minami-yashiro	1	0	plug only								0	0	0	0	0	0	0
60	2010	2010/8/5	Minami-yashiro	5	5		0	0	3	3			M	1	1	0	0	0	0	0
61	2010	2010/8/5	Minami-yashiro	5	4		0	4	0	4			U	1	0	0	0	0	0	0
62	2010	2010/8/5	Minami-yashiro	5	3		0	7	0	7			M	1	0	0	0	0	0	0
63	2010	2010/8/5	Minami-yashiro	5	4		0	5	0	5			M	1	0	0	0	0	0	0
64	2010	2010/8/5	Minami-yashiro	5	5		0	1	4	5			F	1	1	0	0	0	0	0
65	2010	2010/8/5	Minami-yashiro	5	4		0	5	0	5			F	1	0	0	0	0	0	0
66	2010	2010/8/5	Minami-yashiro	5	5		0	0	5	5			M	1	1	0	0	0	0	0
67	2010	2010/8/5	Minami-yashiro	5	4		0	0	5	5			U	1	0	0	0	0	0	0
68	2010	2010/8/5	Minami-yashiro	5	4		0	4	0	4			M	1	0	0	0	0	0	0
69	2010	2010/8/5	Minami-yashiro	5	8	dipteran parasitisim	0	1	4	5				0	0	0	0	0	0	0
70	2010	2010/8/5	Minami-yashiro	5	4		0	4	0	4			F	1	0	0	0	0	0	0
71	2010	2010/8/5	Minami-yashiro	3	3		0	7	0	7	22	2.82	F	1	0	0	0	0	1	0
72	2010	2010/8/5	Minami-yashiro	1	0	plug only								0	0	0	0	0	0	0
73	2010	2010/8/5	Minami-yashiro	1	0	plug only								0	0	0	0	0	0	0
74	2010	2010/8/5	Minami-yashiro	5	5		0	0	6	6			F	1	1	0	0	0	0	0
75	2010	2010/8/5	Minami-yashiro	1	0	plug only								0	0	0	0	0	0	0
76	2010	2010/8/5	Minami-yashiro	4	4		0	3	1	4			M	1	0	0	0	0	0	0
77	2010	2010/8/5	Minami-yashiro	5	9	no egg	0	0	0	0	21			0	0	0	0	0	0	0
78	2010	2010/8/5	Minami-yashiro	3	3		0	2	0	2	8	0.73	U	1	0	0	0	0	1	0
79	2010	2010/8/5	Minami-yashiro	5	5		0	0	4	4			U	1	1	0	0	0	0	0
80	2010	2010/8/5	Minami-yashiro	5	5		0	0	5	5			M	1	1	0	0	0	0	0
81	2010	2010/8/5	Minami-yashiro	4	8	dipteran parasitisim	0	2	0	2				0	0	0	0	0	0	0
82	2010	2010/8/5	Minami-yashiro	1	0	plug only								0	0	0	0	0	0	0
83	2010	2010/8/5	Minami-yashiro	5	8	dipteran parasitisim	0	0	5	5				0	0	0	0	0	0	0
84	2010	2010/8/5	Minami-yashiro	5	3		0	8	0	8	31	2.62	F	1	0	0	0	1	1	0
85	2010	2010/8/5	Minami-yashiro	5	3		0	4	0	4	17	1.63	M	1	0	0	0	1	1	0
88	2010	2010/8/5	Minami-yashiro	1	0	plug only								0	0	0	0	0	0	0
89	2010	2010/8/5	Minami-yashiro	1	0	plug only								0	0	0	0	0	0	0
90	2010	2010/8/5	Minami-yashiro	5	5		0	0	4	4			F	1	1	0	0	0	0	0
91	2010	2010/8/10	Minami-yashiro	5	2		0	7	0	7	22	4.37	M	1	0	1	1	1	1	0
92	2010	2010/8/10	Minami-yashiro	4	2		0	5	0	5	14	1.94	M	1	0	1	1	1	1	0
93	2010	2010/8/10	Minami-yashiro	4	4		0	6	0	6			M	1	0	0	0	0	0	0
94	2010	2010/8/10	Minami-yashiro	3	2		1	5	0	6	17	0.95	U	1	0	0	0	0	0	0
95	2010	2010/8/10	Minami-yashiro	5	5		0	0	6	6			M	1	1	0	0	0	0	0
96	2010	2010/8/10	Minami-yashiro	5	4		0	3	0	3	12	1.34	M	1	0	0	0	0	0	0
97	2010	2010/8/10	Minami-yashiro	5	5		0	0	4	4			M	1	1	0	0	0	0	0
98	2010	2010/8/10	Minami-yashiro	5	5		0	0	6	6			U	1	1	0	0	0	0	0
99	2010	2010/8/10	Minami-yashiro	3	8	dipteran parasitisim								0	0	0	0	0	0	0
100	2010	2010/8/10	Minami-yashiro	5	5		0	0	3	3			M	1	1	0	0	0	0	0
101	2010	2010/8/10	Minami-yashiro	5	5		0	0	6	6			M	1	1	0	0	0	0	0
102	2010	2010/8/10	Minami-yashiro	3	3		0	6	0	6	18	1.66	M	1	0	0	0	0	1	0
103	2010	2010/8/10	Minami-yashiro	5	8	dipteran parasitisim	0	4	0	4				0	0	0	0	0	0	0
104	2010	2010/8/10	Minami-yashiro	1	0	plug only								0	0	0	0	0	0	0
105	2010	2010/8/10	Minami-yashiro	5	8	dipteran parasitisim					4			0	0	0	0	0	0	0
106	2010	2010/8/10	Minami-yashiro	5	5		0	0	4	4			F	1	1	0	0	0	0	0
107	2010	2010/8/10	Minami-yashiro	1	0	plug only								0	0	0	0	0	0	0
108	2010	2010/8/10	Minami-yashiro	4	3		0	4	0	4	12	1.78	U	1	0	0	0	1	1	0
109	2010	2010/8/10	Minami-yashiro	3	8	dipteran parasitisim					19			0	0	0	0	0	0	0
110	2010	2010/8/10	Minami-yashiro	1	0	plug only								0	0	0	0	0	0	0
111	2010	2010/8/10	Minami-yashiro	4	8	dipteran parasitisim								0	0	0	0	0	0	0
112	2010	2010/8/10	Minami-yashiro	5	5		0	0	4	4			F	1	1	0	0	0	0	0
113	2010	2010/8/10	Minami-yashiro	5	8	ant predation	0	0	0		7			0	0	0	0	0	0	0
114	2010	2010/8/10	Minami-yashiro	1	0	plug only								0	0	0	0	0	0	0
115	2010	2010/8/10	Minami-yashiro	1	0	plug only								0	0	0	0	0	0	0
116	2010	2010/8/10	Minami-yashiro	1	0	plug only								0	0	0	0	0	0	0
117	2010	2010/8/10	Minami-yashiro	3	8	dipteran parasitisim	0	6	0	6				0	0	0	0	0	0	0
118	2010	2010/8/10	Minami-yashiro	3	2		1	5	0	6	23	2.69	M	1	0	1	0	0	1	0
119	2010	2010/8/10	Minami-yashiro	3	8	ant predation					3			0	0	0	0	0	0	0
120	2010	2010/8/10	Minami-yashiro	3	2		0	1	0	1			U	1	0	0	0	0	0	0
121	2010	2010/8/10	Minami-yashiro	1	0	plug only								0	0	0	0	0	0	0
122	2010	2010/8/10	Minami-yashiro	5	5		0	0	3	3			F	1	1	0	0	0	0	0
123	2010	2010/8/10	Minami-yashiro	1	0	plug only								0	0	0	0	0	0	0
124	2010	2010/8/10	Minami-yashiro	5	5		0	0	2	2			U	1	1	0	0	0	0	0
125	2010	2010/8/26	Minami-yashiro	3	8	ant predation	0	1	0	1	13			0	0	0	0	0	0	0
126	2010	2010/8/26	Minami-yashiro	5	8	ant predation	0	0	4	4				0	0	0	0	0	0	0
127	2010	2010/8/26	Minami-yashiro	1	0	plug only								0	0	0	0	0	0	0
128	2010	2010/8/26	Minami-yashiro	5	5		0	0	5	5			F	1	1	0	0	0	0	0
129	2010	2010/8/26	Minami-yashiro	1	0	plug only								0	0	0	0	0	0	0
130	2010	2010/8/26	Minami-yashiro	1	0	plug only								0	0	0	0	0	0	0
131	2010	2010/8/26	Minami-yashiro	3	8	ant predation					1			0	0	0	0	0	0	0
132	2010	2010/8/26	Minami-yashiro	5	5		0	0	2	2	1		F	1	1	0	0	0	0	0
133	2010	2010/8/26	Minami-yashiro	3	8	ant predation					1			0	0	0	0	0	0	0
134	2010	2010/8/26	Minami-yashiro	3	8	ant predation					1			0	0	0	0	0	0	0
135	2010	2010/8/26	Minami-yashiro	3	8	ant predation					1			0	0	0	0	0	0	0
136	2010	2010/8/26	Minami-yashiro	3	8	ant predation					3			0	0	0	0	0	0	0
137	2010	2010/8/26	Minami-yashiro	1	0	plug only								0	0	0	0	0	0	0
138	2010	2010/8/26	Minami-yashiro	5	5		0	0	5	5			M	1	1	0	0	0	0	0
139	2010	2010/8/26	Minami-yashiro	4	8	ant predation	0	0	5	5				0	0	0	0	0	0	0
140	2010	2010/8/26	Minami-yashiro	5	5		0	0	5	5			F	1	1	0	0	0	0	0
141	2010	2010/8/26	Minami-yashiro	5	5		0	0	3	3			M	1	1	0	0	0	0	0
142	2010	2010/8/26	Minami-yashiro	1	0	plug only								0	0	0	0	0	0	0
143	2010	2010/8/26	Minami-yashiro	5	5		0	0	6	6			M	1	1	0	0	0	0	0
144	2010	2010/8/26	Minami-yashiro	1	0	plug only								0	0	0	0	0	0	0
145	2010	2010/8/26	Minami-yashiro	1	0	plug only								0	0	0	0	0	0	0
146	2010	2010/8/26	Minami-yashiro	1	0	plug only								0	0	0	0	0	0	0
147	2010	2010/8/26	Minami-yashiro	5	5		0	0	3	3			M	1	1	0	0	0	0	0
148	2010	2010/8/26	Minami-yashiro	1	0	plug only								0	0	0	0	0	0	0
149	2010	2010/8/26	Minami-yashiro	4	8	dipteran parasitisim					1			0	0	0	0	0	0	0
150	2010	2010/8/26	Minami-yashiro	5	5		0	0	2	2			M	1	1	0	0	0	0	0
151	2010	2010/8/26	Minami-yashiro	5	5		0	0	5	5			M	1	1	0	0	0	0	0
152	2010	2010/8/26	Minami-yashiro	4	8	dipteran parasitisim					2			0	0	0	0	0	0	0
153	2010	2010/8/26	Minami-yashiro	5	5		0	0	4	4			F	1	1	0	0	0	0	0
154	2010	2010/8/26	Minami-yashiro	5	5		0	0	3	3			U	1	1	0	0	0	0	0
155	2010	2010/8/26	Minami-yashiro	5	5		0	0	1	1			U	1	1	0	0	0	0	0
156	2010	2010/8/26	Minami-yashiro	1	0	plug only								0	0	0	0	0	0	0
157	2010	2010/8/26	Minami-yashiro	5	8	dipteran parasitisim	0	0	3	3	22			0	0	0	0	0	0	0
158	2010	2010/8/26	Minami-yashiro	5	8	dipteran parasitisim								0	0	0	0	0	0	0
159	2010	2010/8/26	Minami-yashiro	1	0	plug only								0	0	0	0	0	0	0
160	2010	2010/8/26	Minami-yashiro	1	0	plug only								0	0	0	0	0	0	0
161	2010	2010/8/26	Minami-yashiro	1	0	plug only								0	0	0	0	0	0	0
162	2010	2010/8/26	Minami-yashiro	5	5		0	0	3	3			F	1	1	0	0	0	0	0
163	2010	2010/8/26	Minami-yashiro	5	5		0	0	3	3	20	0.82	M	1	1	0	0	0	0	0
164	2010	2010/8/26	Minami-yashiro	5	5		0	0	4	4			U	1	1	0	0	0	0	0
165	2010	2010/8/26	Minami-yashiro	2	1		1	0	0	1	1	0.06	U	1	0	0	0	0	1	0
166	2010	2010/8/26	Minami-yashiro	3	8	ant predation					1			0	0	0	0	0	0	0
167	2010	2010/8/26	Minami-yashiro	1	0	plug only								0	0	0	0	0	0	0
168	2010	2010/8/26	Minami-yashiro	1	0	plug only								0	0	0	0	0	0	0
169	2010	2010/8/26	Minami-yashiro	1	0	plug only								0	0	0	0	0	0	0
170	2010	2010/8/26	Minami-yashiro	5	5		0	0	4	4			F	1	1	0	0	0	0	0
171	2010	2010/8/26	Minami-yashiro	1	0	plug only								0	0	0	0	0	0	0
172	2010	2010/8/26	Minami-yashiro	4	4		0	5	0	5			U	1	0	0	0	0	0	0
173	2010	2010/8/26	Minami-yashiro	5	5		0	0	7	7			M	1	1	0	0	0	0	0
174	2010	2010/8/26	Minami-yashiro	5	5		0	0	2	2			M	1	1	0	0	0	0	0
318	2011	2011/7/26	Minami-yashiro	3	1		10	0	0	10	16	1.63	F	1	0	0	0	0	0	0
319	2011	2011/8/4	Minami-yashiro	4	3		0	6	0	6	42	3.82	U	1	0	0	0	1	0	0
320	2011	2011/8/4	Minami-yashiro	3	2		4	10	0	14	54	5.33	U	1	0	1	0	0	0	0
321	2011	2011/8/4	Minami-yashiro	5	4		0	5	0	5			F	1	0	0	0	0	0	0
322	2011	2011/8/4	Minami-yashiro	4	2		9	0	0	9	48	4.71	U	1	0	1	1	1	0	0
323	2011	2011/8/4	Minami-yashiro	2	1		3	0	0	3	3	0.32	U	1	0	0	0	0	0	0
324	2011	2011/8/4	Minami-yashiro	5	2		1	8	0	9	49	4	M	1	0	1	1	1	0	0
325	2011	2011/8/6	Minami-yashiro	5	3		0	5	0	5	27	3.55	U	1	0	0	0	1	0	0
326	2011	2011/8/6	Minami-yashiro	5	2		3	0	0	3	15	3.33	M	1	0	1	1	1	0	0
327	2011	2011/8/6	Minami-yashiro	2	1		5	0	0	5	5	0.49	U	1	0	0	0	0	0	0
328	2011	2011/8/8	Minami-yashiro	5	2		2	6	0	8	45	3.38	M	1	0	1	1	1	0	0
329	2011	2011/8/8	Minami-yashiro	5	2		2	3	0	5	39	3.85	U	1	0	1	1	1	0	0
330	2011	2011/8/8	Minami-yashiro	3	1		5	0	0	5	13	1.31	U	1	0	0	0	0	0	0
331	2011	2011/8/8	Minami-yashiro	5	2		1	6	0	7	26	2	U	1	0	1	1	1	0	0
332	2011	2011/8/8	Minami-yashiro	3	1		7	0	0	7	20	1.79	M	1	0	0	0	0	0	0
333	2011	2011/8/10	Minami-yashiro	1	0	plug only								0	0	0	0	0	0	0
334	2011	2011/8/10	Minami-yashiro	1	0	plug only								0	0	0	0	0	0	0
335	2011	2011/8/10	Minami-yashiro	5	2		0	5	0	5	44	3.69	F	1	0	1	1	1	0	0
336	2011	2011/8/10	Minami-yashiro	5	2		2	0	0	2	26	2.63	U	1	0	1	1	1	0	0
337	2011	2011/8/10	Minami-yashiro	5	3		0	5	0	5	41	3.44	U	1	0	0	0	1	0	0
338	2011	2011/8/13	Minami-yashiro	5	3		0	1	0	1	36	2.34	M	1	0	0	0	1	0	0
339	2011	2011/8/13	Minami-yashiro	5	2		1	8	0	9	62	4.15	U	1	0	1	1	1	0	0
340	2011	2011/8/13	Minami-yashiro	3	1		7	0	0	7	11	1.03	U	1	0	0	0	0	0	0
341	2011	2011/8/13	Minami-yashiro	5	3		0	8	0	8	46	3.46	M	1	0	0	0	1	0	0
342	2011	2011/8/17	Minami-yashiro	1	0	plug only								0	0	0	0	0	0	0
343	2011	2011/8/17	Minami-yashiro	5	5		0	0	6	6			U	1	1	0	0	0	0	0
344	2011	2011/8/17	Minami-yashiro	5	2		0	7	0	7	32	2.17	M	1	0	1	1	1	0	0
345	2011	2011/8/17	Minami-yashiro	5	4		0	2	0	2			U	1	0	0	0	0	0	0
346	2011	2011/8/17	Minami-yashiro	5	4		0	7	0	7			U	1	0	0	0	0	0	0
347	2011	2011/8/17	Minami-yashiro	1	0	plug only								0	0	0	0	0	0	0
348	2011	2011/8/17	Minami-yashiro	5	3		0	6	0	6			M	1	0	0	0	0	0	0
349	2011	2011/8/17	Minami-yashiro	1	0	plug only								0	0	0	0	0	0	0
350	2011	2011/8/17	Minami-yashiro	1	0	plug only								0	0	0	0	0	0	0
351	2011	2011/8/20	Minami-yashiro	1	0	plug only								0	0	0	0	0	0	0
352	2011	2011/8/20	Minami-yashiro	4	3		0	8	0	8	77	2.98	M	1	0	0	0	1	0	0
353	2011	2011/8/20	Minami-yashiro	5	2		0	5	0	5	32	2.11	M	1	0	1	1	1	0	0
354	2011	2011/8/20	Minami-yashiro	5	4		0	6	0	6			U	1	0	0	0	0	0	0
355	2011	2011/8/20	Minami-yashiro	5	3		0	3	0	3			M	1	0	0	0	0	0	0
356	2011	2011/8/20	Minami-yashiro	5	2		1	7	0	8	106	3.83	U	1	0	1	1	1	0	0
357	2011	2011/8/20	Minami-yashiro	5	4		0	5	0	5			F	1	0	0	0	0	0	0
358	2011	2011/8/20	Minami-yashiro	3	1		11	0	0	11	26	1.09	M	1	0	1	0	0	0	0
359	2011	2011/8/25	Minami-yashiro	1	0	plug only								0	0	0	0	0	0	0
360	2011	2011/8/25	Minami-yashiro	1	0	plug only								0	0	0	0	0	0	0
361	2011	2011/8/25	Minami-yashiro	5	2		7	0	0	7	23	0.81	U	1	0	1	1	1	0	0
362	2011	2011/8/25	Minami-yashiro	3	2		3	6	0	9	59	2.44	F	1	0	1	0	0	0	0
363	2011	2011/8/25	Minami-yashiro	3	1		8	0	0	8	22	0.94	U	1	0	0	0	0	0	0
364	2011	2011/8/25	Minami-yashiro	2	2		3	0	0	3	3	0.19	M	1	0	0	0	0	0	0
365	2011	2011/8/25	Minami-yashiro	5	4		0	6	0	6			M	1	0	0	0	0	0	0
367	2011	2011/8/30	Minami-yashiro	3	2		2	3	0	5	14	0.56	M	1	0	0	0	0	0	0
368	2011	2011/8/30	Minami-yashiro	5	9	no egg	0	0	0	0	45			0	0	0	0	0	0	0
369	2011	2011/8/30	Minami-yashiro	3	1		4	0	0	4	25	1.12	M	1	0	1	0	0	0	0
370	2011	2011/8/30	Minami-yashiro	3	1		1	0	0	1	26	1.23	U	1	0	1	0	0	0	0
371	2011	2011/9/6	Minami-yashiro	3	2		0	2	0	2	34	1.36	F	1	0	1	0	0	0	0
372	2011	2011/9/6	Minami-yashiro	1	0	plug only								0	0	0	0	0	0	0
373	2011	2011/9/6	Minami-yashiro	5	4		0	5	0	5			U	1	0	0	0	0	0	0
374	2011	2011/9/9	Minami-yashiro	3	3		0	7	0	7			F	1	0	0	0	0	0	0
375	2011	2011/9/9	Minami-yashiro	3	8	mortality unknown								0	0	0	0	0	0	0
700	2012	2012/7/24	Kirihata	3	2		0	4	0	4	12	1.16	U	1	0	0	0	0	0	0
701	2012	2012/7/24	Kirihata	3	1		4	0	0	4	6	0.44	M	1	0	0	0	0	0	0
702	2012	2012/7/24	Kirihata	3	1		1	6	0	7	7	0.67	U	1	0	0	0	0	0	0
388	2012	2012/7/26	Furuichi	3	1		10	0	0	10	13	1.26	U	1	0	0	0	0	0	1
389	2012	2012/7/26	Furuichi	3	2		1	8	0	9	22	2.08	M	1	0	0	0	0	0	1
390	2012	2012/7/26	Furuichi	2	1		2	0	0	2	3	0.32	U	1	0	0	0	0	0	0
392	2012	2012/7/26	Furuichi	3	2		2	8	0	10	33	3.06	U	1	0	1	0	0	0	0
393	2012	2012/7/30	Furuichi	5	2		3	2	0	5	13	1.11	M	1	0	1	1	1	0	1
394	2012	2012/7/30	Furuichi	4	3		0	8	0	8	51	4.67	M	1	0	0	0	1	0	1
395	2012	2012/7/30	Furuichi	3	3		0	2	0	2	27	2.36	M	1	0	0	0	0	0	0
396	2012	2012/7/30	Furuichi	2	2		10	0	0	10	15	1.51	M	1	0	0	0	0	0	1
397	2012	2012/7/30	Furuichi	5	2		1	5	0	6	36	3.51	M	1	0	1	1	1	0	0
398	2012	2012/7/30	Furuichi	1	0	plug only								0	0	0	0	0	0	0
400	2012	2012/8/2	Furuichi	3	2		2	5	0	7	28	2.71	F	1	0	1	0	0	0	1
401	2012	2012/8/2	Furuichi	1	0	plug only								0	0	0	0	0	0	0
402	2012	2012/8/2	Furuichi	5	4		0	6	0	6			U	1	0	0	0	0	0	0
403	2012	2012/8/2	Furuichi	1	0	plug only								0	0	0	0	0	0	0
404	2012	2012/8/2	Furuichi	5	3		0	8	0	8	35	3.7	F	1	0	0	0	1	0	1
405	2012	2012/8/2	Furuichi	5	3		0	4	0	4	56	5.01	F	1	0	0	0	1	0	1
703	2012	2012/8/3	Kirihata	5	2		0	6	0	6	27	2.71	U	1	0	1	1	1	0	0
704	2012	2012/8/3	Kirihata	5	3		0	5	0	5	41	3.8	M	1	0	0	0	1	0	0
406	2012	2012/8/5	Furuichi	1	0	plug only								0	0	0	0	0	0	0
407	2012	2012/8/5	Furuichi	5	5		0	0	7	7			U	1	1	0	0	0	0	0
408	2012	2012/8/5	Furuichi	5	3		0	6	0	6			U	1	0	0	0	0	0	0
409	2012	2012/8/5	Furuichi	5	3		0	3	0	3			U	1	0	0	0	0	0	0
410	2012	2012/8/5	Furuichi	5	2		0	8	0	8	36	4.94	M	1	0	1	1	1	0	1
411	2012	2012/8/5	Furuichi	5	3		0	6	0	6	44	4	M	1	0	0	0	1	0	0
412	2012	2012/8/5	Furuichi	5	4		0	6	0	6			U	1	0	0	0	0	0	0
413	2012	2012/8/5	Furuichi	4	8	dipteran parasitisim	0	5	0	5	31			0	0	0	0	0	0	0
415	2012	2012/8/10	Furuichi	5	3		0	4	0	4			U	1	0	0	0	0	0	0
416	2012	2012/8/10	Furuichi	5	3		0	7	0	7	31	3.44	U	1	0	0	0	1	0	0
417	2012	2012/8/10	Furuichi	5	4		0	6	0	6			U	1	0	0	0	0	0	0
418	2012	2012/8/10	Furuichi	5	3		0	7	0	7	8	1.01	M	1	0	0	0	1	0	0
419	2012	2012/8/10	Furuichi	5	3		0	6	0	6			U	1	0	0	0	0	0	0
420	2012	2012/8/10	Furuichi	5	2		0	8	0	8	30	3.18	M	1	0	1	1	1	0	0
421	2012	2012/8/10	Furuichi	5	8	dipteran parasitisim	0	4	0	4	19			0	0	0	0	0	0	0
422	2012	2012/8/10	Furuichi	5	3		0	4	0	4			U	1	0	0	0	0	0	0
423	2012	2012/8/10	Furuichi	5	3		0	7	0	7	16	2.84	U	1	0	0	0	1	0	0
424	2012	2012/8/10	Furuichi	5	2		2	7	0	9	29	4	M	1	0	1	1	1	0	1
425	2012	2012/8/10	Furuichi	5	3		0	1	0	1			U	1	0	0	0	0	0	0
426	2012	2012/8/15	Furuichi	5	4		0	3	0	3			U	1	0	0	0	0	0	0
427	2012	2012/8/15	Furuichi	5	5		0	0	5	5	19	1.75	U	1	1	0	0	0	0	0
428	2012	2012/8/15	Furuichi	5	8	dipteran parasitisim	0	0	5	5				0	0	0	0	0	0	0
429	2012	2012/8/15	Furuichi	5	2		1	9	0	10	48	4	F	1	0	1	1	1	0	1
430	2012	2012/8/15	Furuichi	2	8	desiccation	1	0	0	1				0	0	0	0	0	0	0
431	2012	2012/8/15	Furuichi	5	8	dipteran parasitisim	0	5	0	5				0	0	0	0	0	0	0
432	2012	2012/8/15	Furuichi	5	3		1	5	0	6	16	2.27	U	1	0	0	0	1	0	1
435	2012	2012/8/20	Furuichi	2	9	no egg	0	0	0	0	1			0	0	0	0	0	0	0
436	2012	2012/8/20	Furuichi	5	4		0	3	0	3	7	1.38	U	1	0	0	0	0	0	0
437	2012	2012/8/20	Furuichi	5	5		0	0	4	4			U	1	1	0	0	0	0	0
439	2012	2012/8/25	Furuichi	2	8	mortality unknown	0	0	0					0	0	0	0	0	0	0
440	2012	2012/8/25	Furuichi	5	5		0	0	4	4			U	1	1	0	0	0	0	0
441	2012	2012/8/27	Furuichi	5	5		0	0	4	4			U	1	1	0	0	0	0	0
442	2012	2012/8/27	Furuichi	1	0	plug only								0	0	0	0	0	0	0
443	2012	2012/8/27	Furuichi	5	5		0	0	2	2			U	1	1	0	0	0	0	0
466	2013	2013/7/17	Kusano	2	1		6	2	0	8	11	0.68	U	1	0	0	0	0	0	1
467	2013	2013/7/20	Kusano	4	2		2	8	0	10	16	1.44	M	1	0	1	1	1	0	1
468	2013	2013/7/22	Kusano	4	2		1	5	0	6	20	1.64	M	1	0	1	1	1	0	0
469	2013	2013/7/22	Kusano	4	2		1	8	0	9	21	1.64	M	1	0	1	1	1	0	0
470	2013	2013/7/22	Kusano	5	3		0	4	0	4			M	1	0	0	0	0	0	0
471	2013	2013/7/22	Kusano	5	2		0	9	0	9	57	4.29	M	1	0	1	1	1	0	0
472	2013	2013/7/22	Kusano	4	2		0	10	0	10	34	2.98	F	1	0	1	1	1	0	0
473	2013	2013/7/22	Kusano	2	1		7	0	0	7	9	0.34	M	1	0	0	0	0	0	0
474	2013	2013/7/25	Kusano	5	4		0	4	0	4			M	1	0	0	0	0	0	0
475	2013	2013/7/25	Kusano	3	8	dipteran parasitisim	1	3	0	4	31			0	0	0	0	0	0	0
476	2013	2013/7/25	Kusano	5	5		0	0	4	4			M	1	1	0	0	0	0	0
477	2013	2013/7/25	Kusano	5	4		0	5	0	5			M	1	0	0	0	0	0	0
478	2013	2013/7/25	Kusano	5	3		0	2	0	2			U	1	0	0	0	0	0	0
479	2013	2013/7/25	Kusano	4	8	dipteran parasitisim	0	6	0	6				0	0	0	0	0	0	0
480	2013	2013/7/29	Kusano	5	8	dipteran parasitisim	0	0	0		76			0	0	0	0	0	0	0
481	2013	2013/7/29	Kusano	4	3		0	5	0	5			M	1	0	0	0	0	0	0
482	2013	2013/7/29	Kusano	5	8	dipteran parasitisim	0	2	0	2				0	0	0	0	0	0	0
483	2013	2013/7/29	Kusano	5	4		0	4	0	4			U	1	0	0	0	0	0	0
484	2013	2013/7/29	Kusano	5	5		0	0	3	3			M	1	1	0	0	0	0	0
485	2013	2013/7/29	Kusano	5	4		0	5	0	5			M	1	0	0	0	0	0	0
486	2013	2013/7/29	Kusano	5	3		0	3	0	3			M	1	0	0	0	0	0	0
487	2013	2013/7/29	Kusano	5	8	dipteran parasitisim	0	0	0		24			0	0	0	0	0	0	0
488	2013	2013/7/29	Kusano	3	3		0	5	0	5			M	1	0	0	0	0	0	0
489	2013	2013/7/29	Kusano	4	4		0	5	0	5			M	1	0	0	0	0	0	0
490	2013	2013/7/29	Kusano	3	3		0	7	0	7			M	1	0	0	0	0	0	0
491	2013	2013/7/29	Kusano	5	4		0	6	0	6			M	1	0	0	0	0	0	0
492	2013	2013/7/29	Kusano	5	5		0	0	4	4			M	1	1	0	0	0	0	0
493	2013	2013/7/29	Kusano	4	4		0	5	0	5			M	1	0	0	0	0	0	0
494	2013	2013/7/29	Kusano	5	5		0	0	5	5			M	1	1	0	0	0	0	0
495	2013	2013/7/29	Kusano	5	8	dipteran parasitisim	0	0	5	5	1			0	0	0	0	0	0	0
496	2013	2013/8/2	Kusano	3	2		6	1	0	7	8	0.66	M	1	0	0	0	0	0	0
497	2013	2013/8/2	Kusano	5	5		0	0	5	5			M	1	1	0	0	0	0	0
498	2013	2013/8/2	Kusano	5	8	ant predation								0	0	0	0	0	0	0
499	2013	2013/8/2	Kusano	4	3		0	4	0	4			M	1	0	0	0	0	0	0
500	2013	2013/8/2	Kusano	5	5		0	0	2	2			M	1	1	0	0	0	0	0
501	2013	2013/8/2	Kusano	1	0	plug only								0	0	0	0	0	0	0
502	2013	2013/8/2	Kusano	4	4		0	5	0	5			M	1	0	0	0	0	0	0
503	2013	2013/8/2	Kusano	5	3		1	6	0	7	21	2.46	M	1	0	0	0	1	0	1
504	2013	2013/8/2	Kusano	5	5		0	0	5	5			U	1	1	0	0	0	0	0
505	2013	2013/8/2	Kusano	5	4		0	2	0	2			U	1	0	0	0	0	0	0
506	2013	2013/8/2	Kusano	5	8	dipteran parasitisim	0	3	0	3	1			0	0	0	0	0	0	0
507	2013	2013/8/2	Kusano	5	5		0	0	5	5			M	1	1	0	0	0	0	0
508	2013	2013/8/2	Kusano	5	5		0	0	6	6			M	1	1	0	0	0	0	0
509	2013	2013/8/2	Kusano	5	5		0	0	6	6			M	1	1	0	0	0	0	0
510	2013	2013/8/2	Kusano	5	4		0	6	0	6			U	1	0	0	0	0	0	0
511	2013	2013/8/2	Kusano	5	4		0	2	0	2	20	0.69	U	1	0	0	0	0	0	0
512	2013	2013/8/5	Kusano	5	4		0	7	0	7			M	1	0	0	0	0	0	0
513	2013	2013/8/5	Kusano	1	0	plug only								0	0	0	0	0	0	0
514	2013	2013/8/5	Kusano	1	0	plug only								0	0	0	0	0	0	0
515	2013	2013/8/5	Kusano	1	0	plug only								0	0	0	0	0	0	0
516	2013	2013/8/5	Kusano	5	8	rotten	0	1	0	1	1			0	0	0	0	0	0	0
517	2013	2013/8/5	Kusano	1	0	plug only								0	0	0	0	0	0	0
518	2013	2013/8/5	Kusano	1	0	plug only								0	0	0	0	0	0	0
519	2013	2013/8/5	Kusano	2	9	no egg	0	0	0	0	19			0	0	0	0	0	0	0
520	2013	2013/8/5	Kusano	5	5		0	0	6	6			U	1	1	0	0	0	0	0
521	2013	2013/8/5	Kusano	1	0	plug only								0	0	0	0	0	0	0
522	2013	2013/8/5	Kusano	5	3		0	3	0	3			M	1	0	0	0	0	0	0
523	2013	2013/8/5	Kusano	4	4		0	3	0	3			M	1	0	0	0	0	0	0
524	2013	2013/8/5	Kusano	5	8	dipteran parasitisim					1			0	0	0	0	0	0	0
525	2013	2013/8/5	Kusano	5	3		0	3	0	3	25	1.32	M	1	0	0	0	1	0	0
526	2013	2013/8/5	Kusano	5	5		0	0	5	5			M	1	1	0	0	0	0	0
527	2013	2013/8/5	Kusano	5	4		0	7	0	7			U	1	0	0	0	0	0	0
528	2013	2013/8/10	Kusano	5	4		0	6	0	6			M	1	0	0	0	0	0	0
529	2013	2013/8/10	Kusano	5	8	dipteran parasitisim								0	0	0	0	0	0	0
530	2013	2013/8/10	Kusano	3	4		0	2	0	2			U	1	0	0	0	0	0	0
531	2013	2013/8/10	Kusano	5	4		0	5	0	5			M	1	0	0	0	0	0	0
532	2013	2013/8/10	Kusano	5	8	dipteran parasitisim	0	0	2	2	1			0	0	0	0	0	0	0
533	2013	2013/8/10	Kusano	5	5		0	0	4	4			M	1	1	0	0	0	0	0
534	2013	2013/8/10	Kusano	5	4		0	4	0	4			U	1	0	0	0	0	0	0
535	2013	2013/8/10	Kusano	5	5		0	0	4	4			M	1	1	0	0	0	0	0
536	2013	2013/8/10	Kusano	5	5		0	0	1	1			M	1	1	0	0	0	0	0
537	2013	2013/8/10	Kusano	4	3		0	1	0	1	15	2.27	U	1	0	0	0	1	0	0
538	2013	2013/8/10	Kusano	5	4		0	5	0	5			U	1	0	0	0	0	0	0
539	2013	2013/8/10	Kusano	5	5		0	0	4	4			M	1	1	0	0	0	0	0
540	2013	2013/8/10	Kusano	3	3		0	8	0	8	25	0.95	U	1	0	0	0	0	0	0
541	2013	2013/8/10	Kusano	4	4		0	5	0	5			U	1	0	0	0	0	0	0
542	2013	2013/8/10	Kusano	5	8	dipteran parasitisim					1			0	0	0	0	0	0	0
543	2013	2013/8/10	Kusano	5	4		0	4	0	4			U	1	0	0	0	0	0	0
544	2013	2013/8/10	Kusano	5	5		0	0	5	5			M	1	1	0	0	0	0	0
545	2013	2013/8/10	Kusano	5	4		0	6	0	6			U	1	0	0	0	0	0	0
546	2013	2013/8/10	Kusano	5	8	dipteran parasitisim	0	0	4	4				0	0	0	0	0	0	0
547	2013	2013/8/10	Kusano	5	4		0	5	0	5			M	1	0	0	0	0	0	0
548	2013	2013/8/10	Kusano	5	8	dipteran parasitisim					1			0	0	0	0	0	0	0
549	2013	2013/8/10	Kusano	4	3		0	7	0	7	48	3.46	M	1	0	0	0	1	0	0
550	2013	2013/8/10	Kusano	5	8	dipteran parasitisim	0	1	1	2				0	0	0	0	0	0	0
551	2013	2013/8/10	Kusano	3	2		6	1	0	7	17	0.79	U	1	0	0	0	0	0	0
552	2013	2013/8/10	Kusano	5	5		0	0	6	6			M	1	1	0	0	0	0	0
553	2013	2013/8/10	Kusano	5	4		0	7	0	7			M	1	0	0	0	0	0	0
554	2013	2013/8/10	Kusano	5	8	dipteran parasitisim	0	1	1	2	1			0	0	0	0	0	0	0
555	2013	2013/8/10	Kusano	2	2		5	0	0	5	19	1.1	U	1	0	0	0	0	0	0
556	2013	2013/8/10	Kusano	4	3		0	4	0	4	34	2.8	U	1	0	0	0	1	0	0
557	2013	2013/8/10	Kusano	5	3		0	6	0	6	46	1.91	M	1	0	0	0	1	0	0
558	2013	2013/8/10	Kusano	5	5		0	0	6	6			U	1	1	0	0	0	0	0
559	2013	2013/8/13	Kusano	4	8	dipteran parasitisim	0	3	0	3				0	0	0	0	0	0	0
560	2013	2013/8/13	Kusano	5	3		0	4	0	4			M	1	0	0	0	0	0	0
561	2013	2013/8/13	Kusano	4	5		0	0	3	3			M	1	0	0	0	0	0	0
562	2013	2013/8/13	Kusano	5	4		0	6	0	6			M	1	0	0	0	0	0	0
563	2013	2013/8/13	Kusano	5	3		0	4	0	4			M	1	0	0	0	0	0	0
564	2013	2013/8/13	Kusano	5	5		0	0	3	3			U	1	1	0	0	0	0	0
565	2013	2013/8/13	Kusano	3	3		1	5	0	6	1	0.05	M	1	0	0	0	0	0	0
566	2013	2013/8/13	Kusano	5	8	mortality unknown	0	0	0		35			0	0	0	0	0	0	0
567	2013	2013/8/13	Kusano	5	4		0	3	0	3			M	1	0	0	0	0	0	0
568	2013	2013/8/13	Kusano	5	4		0	6	0	6			M	1	0	0	0	0	0	0
569	2013	2013/8/13	Kusano	4	8	dipteran parasitisim								0	0	0	0	0	0	0
570	2013	2013/8/13	Kusano	5	8	dipteran parasitisim	0	2	0	2				0	0	0	0	0	0	0
571	2013	2013/8/16	Kusano	5	5		0	0	2	2			F	1	1	0	0	0	0	0
572	2013	2013/8/16	Kusano	3	3		0	7	0	7	29	1.4	M	1	0	0	0	0	0	0
573	2013	2013/8/16	Kusano	4	3		0	6	0	6			M	1	0	0	0	0	0	0
574	2013	2013/8/16	Kusano	5	5		0	0	3	3			U	1	1	0	0	0	0	0
575	2013	2013/8/16	Kusano	5	4		0	4	0	4			M	1	0	0	0	0	0	0
576	2013	2013/8/16	Kusano	5	3		0	0	3	3			U	1	0	0	0	0	0	0
577	2013	2013/8/16	Kusano	4	8	ant predation								0	0	0	0	0	0	0
578	2013	2013/8/16	Kusano	1	0	plug only								0	0	0	0	0	0	0
579	2013	2013/8/16	Kusano	5	3		0	3	0	3			U	1	0	0	0	0	0	0
580	2013	2013/8/16	Kusano	1	0	plug only								0	0	0	0	0	0	0
581	2013	2013/8/16	Kusano	1	0	plug only								0	0	0	0	0	0	0
582	2013	2013/8/16	Kusano	1	0	plug only								0	0	0	0	0	0	0
583	2013	2013/8/16	Kusano	5	3		0	3	0	3			M	1	0	0	0	0	0	0
584	2013	2013/8/16	Kusano	4	2		5	7	0	12	34	1.77	M	1	0	1	1	1	0	0
585	2013	2013/8/16	Kusano	5	8	dipteran parasitisim					1			0	0	0	0	0	0	0
586	2013	2013/8/16	Kusano	5	3		0	3	0	3			M	1	0	0	0	0	0	0
587	2013	2013/8/16	Kusano	4	3		0	3	0	3			F	1	0	0	0	0	0	0
588	2013	2013/8/16	Kusano	5	3		0	3	0	3			M	1	0	0	0	0	0	0
589	2013	2013/8/22	Kusano	5	9	no egg	0	0	0	0	11			0	0	0	0	0	0	0
590	2013	2013/8/22	Kusano	5	9	no egg	0	0	0	0	21			0	0	0	0	0	0	0
591	2013	2013/8/22	Kusano	5	5		0	0	4	4			U	1	1	0	0	0	0	0
592	2013	2013/8/22	Kusano	4	5		0	0	3	3			M	1	0	0	0	0	0	0
593	2013	2013/8/22	Kusano	5	5		0	0	4	4			M	1	1	0	0	0	0	0
594	2013	2013/8/22	Kusano	5	8	ant predation								0	0	0	0	0	0	0
596	2013	2013/8/22	Kusano	4	5		0	0	3	3			M	1	0	0	0	0	0	0
597	2013	2013/8/22	Kusano	5	8	ant predation								0	0	0	0	0	0	0
598	2013	2013/8/22	Kusano	5	5		0	0	3	3			M	1	1	0	0	0	0	0
599	2013	2013/8/22	Kusano	5	3		0	1	0	1	11	1.72	M	1	0	0	0	1	0	0
600	2013	2013/8/26	Kusano	5	8	dipteran parasitisim								0	0	0	0	0	0	0
601	2013	2013/8/26	Kusano	4	5		0	0	2	2			M	1	0	0	0	0	0	0
602	2013	2013/8/26	Kusano	5	8	ant predation								0	0	0	0	0	0	0
603	2013	2013/8/26	Kusano	1	0	plug only								0	0	0	0	0	0	0
604	2013	2013/8/26	Kusano	1	0	plug only								0	0	0	0	0	0	0
605	2013	2013/8/26	Kusano	5	9	no egg	0	0	0	0	0			0	0	0	0	0	0	0
606	2013	2013/8/26	Kusano	5	5		0	0	4	4			M	1	1	0	0	0	0	0
607	2013	2013/8/26	Kusano	5	8	ant predation								0	0	0	0	0	0	0
608	2013	2013/8/29	Kusano	1	0	plug only								0	0	0	0	0	0	0
609	2013	2013/8/29	Kusano	1	0	plug only								0	0	0	0	0	0	0
610	2013	2013/8/29	Kusano	1	0	plug only								0	0	0	0	0	0	0
611	2013	2013/8/29	Kusano	5	5		0	0	4	4			M	1	1	0	0	0	0	0
612	2013	2013/8/29	Kusano	5	5		0	0	2	2			F	1	1	0	0	0	0	0
613	2013	2013/9/9	Kusano	5	8	ant predation								0	0	0	0	0	0	0
614	2013	2013/9/9	Kusano	1	0	plug only								0	0	0	0	0	0	0
615	2013	2013/9/9	Kusano	1	0	plug only								0	0	0	0	0	0	0
616	2013	2013/9/9	Kusano	1	0	plug only								0	0	0	0	0	0	0
617	2013	2013/9/9	Kusano	4	8	ant predation								0	0	0	0	0	0	0
618	2013	2013/9/9	Kusano	4	8	ant predation								0	0	0	0	0	0	0
619	2013	2013/9/9	Kusano	1	0	plug only								0	0	0	0	0	0	0
620	2013	2013/9/19	Kusano	4	8	ant predation	0	0	0		1			0	0	0	0	0	0	0
621	2013	2013/9/19	Kusano	1	0	plug only								0	0	0	0	0	0	0
622	2013	2013/9/19	Kusano	1	0	plug only								0	0	0	0	0	0	0
623	2013	2013/9/19	Kusano	1	0	plug only								0	0	0	0	0	0	0
624	2013	2013/9/19	Kusano	1	0	plug only								0	0	0	0	0	0	0
625	2013	2013/9/19	Kusano	1	0	plug only								0	0	0	0	0	0	0
626	2013	2013/9/19	Kusano	5	8	ant predation	0	0	0		1			0	0	0	0	0	0	0
627	2013	2013/9/19	Kusano	1	0	plug only								0	0	0	0	0	0	0
628	2015	2015/7/20	Kirihata	5	5		0	0	2	2			U	1	1	0	0	0	0	0
629	2015	2015/7/20	Kirihata	5	5		0	0	1	1			U	1	1	0	0	0	0	0
630	2015	2015/7/25	Kirihata	2	1		6	0	0	6	7	0.72	U	1	0	0	0	0	1	0
631	2015	2015/7/25	Kirihata	2	1		8	0	0	8	10	1.08	M	1	0	0	0	0	1	0
632	2015	2015/7/25	Kirihata	3	9	no egg	0	0	0	0	3			0	0	0	0	0	0	0
633	2015	2015/7/25	Kirihata	3	8	dipteran parasitisim	5	0	0	5	10			0	0	0	0	0	0	0
634	2015	2015/7/25	Kirihata	4	8	rotten								0	0	0	0	0	0	0
635	2015	2015/7/25	Kirihata	2	2		2	0	0	2	10	0.85	U	1	0	0	0	0	1	0
636	2015	2015/7/25	Kirihata	5	3		0	9	0	9	35	3.36	M	1	0	0	0	1	1	0
637	2015	2015/7/25	Kirihata	4	8	rotten				0				0	0	0	0	0	0	0
638	2015	2015/7/31	Kirihata	4	2		2	3	0	5	30	2.64	M	1	0	1	1	1	1	0
639	2015	2015/7/31	Kirihata	3	2		1	2	0	3	18	2.17	M	1	0	0	0	0	1	0
640	2015	2015/7/31	Kirihata	3	2		3	4	0	7	16	1.57	U	1	0	0	0	0	1	0
641	2015	2015/7/31	Kirihata	2	8	mortality unknown	1			1				0	0	0	0	0	0	0
642	2015	2015/7/31	Kirihata	4	2		0	8	0	8	16	1.47	U	1	0	1	1	1	1	0
643	2015	2015/7/31	Kirihata	5	5		0	0	4	4			U	1	1	0	0	0	0	0
644	2015	2015/7/31	Kirihata	4	2		2	5	0	7	40	3.77	M	1	0	1	1	1	1	0
645	2015	2015/7/31	Kirihata	3	2		4	4	0	8	17	1.46	U	1	0	0	0	0	0	0
646	2015	2015/8/1	Kirihata	5	5		0	0	4	4			U	1	1	0	0	0	0	0
647	2015	2015/8/3	Kirihata	1	0	plug only								0	0	0	0	0	0	0
648	2015	2015/8/4	Kirihata	3	1		9	0	0	9	18	1.51	M	1	0	0	0	0	1	0
649	2015	2015/8/7	Kirihata	3	2		0	3	0	3	41	3.22	U	1	0	1	0	0	1	0
650	2015	2015/8/7	Kirihata	2	1		6	0	0	6	10	0.65	U	1	0	0	0	0	1	0
651	2015	2015/8/12	Kirihata	4	8	dipteran parasitisim					4			0	0	0	0	0	0	0
652	2015	2015/8/12	Kirihata	5	4		0	3	0	3			U	1	0	0	0	0	0	0
653	2015	2015/8/15	Kirihata	5	5		0	0	3	3			M	1	1	0	0	0	0	0
654	2015	2015/8/15	Kirihata	5	8	dipteran parasitisim	0	0	1	1				0	0	0	0	0	0	0
655	2015	2015/8/15	Kirihata	5	5		0	0	4	4			U	1	1	0	0	0	0	0
656	2015	2015/8/15	Kirihata	1	0	plug only								0	0	0	0	0	0	0
657	2015	2015/8/15	Kirihata	2	1		5	0	0	5	6	0.31	U	1	0	0	0	0	1	0
658	2015	2015/8/20	Kirihata	5	5		0	0	4	4			U	1	1	0	0	0	0	0
659	2015	2015/8/20	Kirihata	5	8	rotten								0	0	0	0	0	0	0
660	2015	2015/8/20	Kirihata	5	3		0	2	0	2			U	1	0	0	0	0	0	0
661	2015	2015/8/22	Kirihata	2	8	centiped predation								0	0	0	0	0	0	0
662	2015	2015/8/22	Kirihata	2	8	ant predation	3			3				0	0	0	0	0	0	0
663	2015	2015/8/22	Kirihata	4	5		0	0	2	2			M	1	0	0	0	0	0	0
664	2015	2015/8/22	Kirihata	4	4		0	3	0	3			U	1	0	0	0	0	0	0
665	2015	2015/8/22	Kirihata	1	0	plug only								0	0	0	0	0	0	0
666	2015	2015/8/22	Kirihata	5	5		0	0	4	4			U	1	1	0	0	0	0	0
667	2015	2015/8/22	Kirihata	5	5		0	0	6	6			U	1	1	0	0	0	0	0
668	2015	2015/8/22	Kirihata	1	0	plug only								0	0	0	0	0	0	0
669	2015	2015/8/22	Kirihata	1	0	plug only								0	0	0	0	0	0	0
670	2015	2015/8/22	Kirihata	5	5		0	0	2	2			U	1	1	0	0	0	0	0
671	2015	2015/8/22	Kirihata	3	3		0	3	0	3	15	0.78	U	1	0	0	0	0	0	0
672	2015	2015/8/22	Kirihata	4	4		0	1	0	1			U	1	0	0	0	0	0	0
673	2015	2015/8/24	Kirihata	1	0	plug only								0	0	0	0	0	0	0
674	2015	2015/8/24	Kirihata	5	5		0	0	5	5			M	1	1	0	0	0	0	0
675	2015	2015/8/24	Kirihata	5	5		0	0	1	1			U	1	1	0	0	0	0	0
676	2015	2015/8/24	Kirihata	1	0	plug only								0	0	0	0	0	0	0
677	2015	2015/8/27	Kirihata	4	5		0	0	2	2			U	1	0	0	0	0	0	0
678	2015	2015/8 (exact date unknown)	Kirihata	1	0	plug only								0	0	0	0	0	0	0
679	2015	2015/8 (exact date unknown)	Kirihata	5	5		0	0	4	4			U	1	1	0	0	0	0	0
680	2015	2015/8 (exact date unknown)	Kirihata	5	8	ant predation	0	0	3	3				0	0	0	0	0	0	0
681	2015	2015/8 (exact date unknown)	Kirihata	5	8	dipteran parasitisim	0	0	2	2				0	0	0	0	0	0	0
682	2015	2015/8 (exact date unknown)	Kirihata	5	5		0	0	6	6			U	1	1	0	0	0	0	0
683	2015	2015/8 (exact date unknown)	Kirihata	5	5		0	0	5	5			U	1	1	0	0	0	0	0
684	2015	2015/8 (exact date unknown)	Kirihata	1	0	plug only								0	0	0	0	0	0	0
