# Supplementary material for: Brood reduction caused by sibling cannibalism in Isodontia harmandi (Hymenoptera: Sphecidae), a solitary wasp species building communal brood cells
Source: PLoS One. 2022 May 18;17(5):e0267958. doi: 10.1371/journal.pone.0267958 (PMC9116661; doi:10.1371/journal.pone.0267958)
Supplement: S3 File — CSV file of whole brood-rearing experiment data. This csv file provides data for R script. (CSV) [file pone.0267958.s011.csv]

NestID	Year	Site	Stage	Phase	Negglarva	Ncocoon	Nadult	Broodsex	Preyweight
4	2010	Minamiyashiro	3	5	7	6	6	M	3.76
5	2010	Minamiyashiro	3	5	7	6	4	M	4.07
10	2010	Minamiyashiro	3	5	7	6	5	M	3.77
11	2010	Minamiyahiro	2	4	8	7	4	F	3.57
13	2010	Minamiyashiro	3	3	7	4	4	M	3.1
14	2010	Minamiyahiro	2	3	8	6	4	M	2.47
20	2010	Minamiyahiro	2	3	11	6	3	F	4.88
21	2010	Minamiyahiro	2	3	5	1	1	U	1.58
24	2010	Minamiyashiro	3	5	3	3	1	M	1.24
28	2010	Minamiyashiro	3	5	7	7	5	U	2.79
31	2010	Minamiyashiro	3	3	2	2	0	U	1.89
34	2010	Minamiyahiro	2	3	13	0	0	U	1.94
35	2010	Minamiyashiro	3	4	7	6	5	F	5.24
36	2010	Minamiyashiro	3	3	1	0	0	U	0.16
37	2010	Minamiyashiro	3	3	10	5	3	M	3.13
38	2010	Minamiyahiro	2	3	11	5	3	M	2.82
42	2010	Minamiyashiro	3	5	8	8	2	M	3.22
46	2010	Minamiyahiro	2	4	13	3	2	F	3.54
49	2010	Minamiyahiro	2	3	3	0	0	U	0.42
50	2010	Minamiyashiro	3	5	8	8	2	M	5.5
51	2010	Minamiyashiro	3	5	9	8	6	M	3.73
53	2010	Minamiyashiro	3	4	10	7	6	F	4.77
71	2010	Minamiyashiro	3	3	7	7	4	F	2.82
78	2010	Minamiyashiro	3	3	2	2	0	U	0.73
84	2010	Minamiyashiro	3	5	8	8	3	F	2.62
85	2010	Minamiyashiro	3	5	4	4	4	M	1.63
91	2010	Minamiyahiro	2	5	7	3	3	M	4.37
92	2010	Minamiyahiro	2	4	5	3	1	M	1.94
102	2010	Minamiyashiro	3	3	6	2	2	M	1.66
108	2010	Minamiyashiro	3	4	4	0	0	U	1.78
118	2010	Minamiyahiro	2	3	6	4	3	M	2.69
636	2015	Kirihata	3	5	9	8	5	M	3.36
638	2015	Kirihata	2	4	5	1	1	M	2.64
639	2015	Kirihata	2	3	3	2	1	M	2.17
640	2015	Kirihata	2	3	7	2	2	U	1.57
642	2015	Kirihata	2	4	8	0	0	U	1.47
644	2015	Kirihata	2	4	7	5	5	M	3.77
648	2015	Kirihata	1	3	9	1	1	M	1.51
649	2015	Kirihata	2	3	3	0	0	U	3.22
