# Supplementary material for: Brood reduction caused by sibling cannibalism in Isodontia harmandi (Hymenoptera: Sphecidae), a solitary wasp species building communal brood cells
Source: PLoS One. 2022 May 18;17(5):e0267958. doi: 10.1371/journal.pone.0267958 (PMC9116661; doi:10.1371/journal.pone.0267958)
Supplement: S4 File — (R) [file pone.0267958.s012.R]

# ======================================================
# Analysis Script for Isodontia Harmandi Brood Reduction
# ======================================================

# This is the R script used in the manuscript "Brood reduction caused by sibling cannibalism in Isodontia harmandi"
# First set working directory and load data
setwd("C:/Users/Stats/Documents/Analysis")
getwd()  #double check set correctly

library(multcomp)
library(lme4)
library(nlme)
library(performance)


# Load required data
# Brood data
brooddata <- read.csv("Brooddata.csv")
brooddata$Year <- factor(brooddata$Year)
brooddata$Stage <- factor(brooddata$Stage)
brooddata$Phase <- factor(brooddata$Phase)
brooddata$Broodsex <- factor(brooddata$Broodsex)
# Whole brood rearing data
wholebroodrearingdata <- read.csv("Wholebroodrearingdata.csv")
wholebroodrearingdata$Year <- factor(wholebroodrearingdata$Year) # 
wholebroodrearingdata$Stage <- factor(wholebroodrearingdata$Stage) # 
wholebroodrearingdata$Broodsex <- factor(wholebroodrearingdata$Broodsex) # 

# Analysis of clutch size
# =======================
# For strict data set
clutchsizestrict <- subset(brooddata, Clutchdatastrict=="1") # subset to pull out clutch size data (strict data set)
clutchsizestrict.glmm <- glmer(Broodsize~Broodsex+(1|Year), data=clutchsizestrict, family=poisson(link="log")) # GLMM using Year as block structure
summary(clutchsizestrict.glmm) # results of GLMM analysis
clutchsizestrict.glmmsex <- glht(clutchsizestrict.glmm, linfct=mcp(Broodsex="Tukey")) # multiple comparison among brood-sex categories
summary(clutchsizestrict.glmmsex) # show no differences of clutch size among different brood sex categories
multcomp::cld(clutchsizestrict.glmmsex, level=0.05, decreasing=TRUE) # show statistic symbols
performance::check_overdispersion(clutchsizestrict.glmm) # overdispersion of the data not detected 

# For broad data set
clutchsizebroad <- subset(brooddata, Clutchdatabroad=="1") # subset to pull out usable clutch size data (strict + broad)
clutchsizebroad.glmm <- glmer(Broodsize~Broodsex+(1|Year), data=clutchsizebroad, family=poisson(link="log")) # GLMM using Year as block structure
summary(clutchsizebroad.glmm) # results of GLMM analysis
clutchsizebroad.glmmsex <- glht(clutchsizebroad.glmm, linfct=mcp(Broodsex="Tukey")) # multiple comparison among brood-sex categories
summary(clutchsizebroad.glmmsex) # show no differences of clutch size among different brood sex categories
multcomp::cld(clutchsizebroad.glmmsex, level=0.05, decreasing=TRUE) # show statistic symbols
performance::check_overdispersion(clutchsizebroad.glmm) # overdispersion of the data not detected 

# Analysis of cocoon size
# =======================
cocoonsize <- subset(brooddata, Cocoondata=="1") # subset to pull out cocoon usable cocoon size data
cocoonsize.glmm <- glmer(Ncocoon~Broodsex+(1|Year), data=cocoonsize, family=poisson(link="log")) # GLMM using Year as block structure
summary(cocoonsize.glmm) # results of GLMM analysis
cocoonsize.glmmsex <- glht(cocoonsize.glmm, linfct=mcp(Broodsex="Tukey")) # multiple comparison among brood-sex categories
summary(cocoonsize.glmmsex) # show no differences of clutch size among different brood sex categories
multcomp::cld(cocoonsize.glmmsex, level=0.05, decreasing=TRUE) # show statistic symbols
performance::check_overdispersion(cocoonsize.glmm) # overdispersion of the data not detected 

# Analysis of brood reduction
# ===========================
# For overall brood data
broodsizedata <- subset(brooddata, Brooddata=="1") # pull out usable brood size data only
broodsize.glmm <- glmer(Broodsize~Stage+Phase+Broodsex+(1|Year), data=broodsizedata, family=poisson(link="log")) 
summary(broodsize.glmm) # results of GLMM analysis
broodsize.glmmstage <- glht(broodsize.glmm, linfct=mcp(Stage="Tukey")) # multiple comparison among developmental stages of broods
summary(broodsize.glmmstage) # show brood size differences among developmental stages
multcomp::cld(broodsize.glmmstage, level=0.05, decreasing=TRUE) # show statistical symbols
broodsize.glmmphase <- glht(broodsize.glmm, linfct=mcp(Phase="Tukey")) # multiple comparison among different phase broods
summary(broodsize.glmmphase) # show no brood size differences among phases
multcomp::cld(broodsize.glmmphase, level=0.05, decreasing=TRUE) # show statistical symbols
broodsize.glmmsex <- glht(broodsize.glmm, linfct=mcp(Broodsex="Tukey")) # multiple comparison among brood-sex categories
summary(broodsize.glmmsex) # show brood size differences among brood-sex categories
multcomp::cld(broodsize.glmmsex, level=0.05, decreasing=TRUE) # show statistical symbols
performance::check_collinearity(broodsize.glmm) # check collinearity among explanatory variables
performance::check_overdispersion(broodsize.glmm) # overdispersion of the data not detected 

# For female brood data
broodsizefemale <- subset(brooddata, Broodsex=="F") # pull out female brood data only
broodsizefemale.glmm <- glmer(Broodsize~Stage+Phase+(1|Year), data=broodsizefemale, family=poisson(link="log")) # GLMM using Year as block structure
summary(broodsizefemale.glmm) # results of GLMM analysis
broodsizefemale.glmmstage <- glht(broodsizefemale.glmm, linfct=mcp(Stage="Tukey")) # multiple comparison among developmental stages
summary(broodsizefemale.glmmstage) # show brood size differences among stages
multcomp::cld(broodsizefemale.glmmstage, level=0.05, decreasing=TRUE) # show statistical symbols
broodsizefemale.glmmphase <- glht(broodsizefemale.glmm, linfct=mcp(Phase="Tukey")) # multiple comparison among different phase broods
summary(broodsizefemale.glmmphase) # show no brood size differences among phases
multcomp::cld(broodsizefemale.glmmphase, level=0.05, decreasing=TRUE) # show statistical symbols
performance::check_collinearity(broodsizefemale.glmm) # check collinearity among explanatory variables
performance::check_overdispersion(broodsizefemale.glmm) # overdispersion of the data not detected 

# For male brood data
broodsizemale <- subset(brooddata, Broodsex=="M") # pull out male brood data only
broodsizemale.glmm <- glmer(Broodsize~Stage+Phase+(1|Year), data=broodsizemale, family=poisson(link="log")) # GLMM using Year as block structure
summary(broodsizemale.glmm) # results of GLMM analysis
broodsizemale.glmmstage <- glht(broodsizemale.glmm, linfct=mcp(Stage="Tukey")) # multiple comparison among developmental stages
summary(broodsizemale.glmmstage) # show brood size differences among stages
multcomp::cld(broodsizemale.glmmstage, level=0.05, decreasing=TRUE) # show statistical symbols
broodsizemale.glmmphase <- glht(broodsizemale.glmm, linfct=mcp(Phase="Tukey")) # multiple comparison among different phase broods
summary(broodsizemale.glmmphase) # show no brood size differences among phases
multcomp::cld(broodsizemale.glmmphase, level=0.05, decreasing=TRUE) # show statistical symbols
performance::check_collinearity(broodsizemale.glmm) # check collinearity among explanatory variables
performance::check_overdispersion(broodsizemale.glmm) # overdispersion of the data not detected

# For sex-unknown brood data
broodsizeunknown <- subset(brooddata, Broodsex=="U") # pull out sex-unknown brood data only
broodsizeunknown.glmm <- glmer(Broodsize~Stage+Phase+(1|Year), data=broodsizeunknown, family=poisson(link="log")) # GLMM using Year as block structure
summary(broodsizeunknown.glmm) # results of GLMM analysis
broodsizeunknown.glmmstage <- glht(broodsizeunknown.glmm, linfct=mcp(Stage="Tukey")) # multiple comparison among developmental stages
summary(broodsizeunknown.glmmstage) # show brood size differences among stages
multcomp::cld(broodsizeunknown.glmmstage, level=0.05, decreasing=TRUE) # show statistical symbols
broodsizeunknown.glmmphase <- glht(broodsizeunknown.glmm, linfct=mcp(Phase="Tukey")) # multiple comparison among different phase broods
summary(broodsizeunknown.glmmphase) # show brood size differences among phases
multcomp::cld(broodsizeunknown.glmmphase, level=0.05, decreasing=TRUE) # show statistical symbols
performance::check_collinearity(broodsizeunknown.glmm) # check collinearity among explanatory variables
performance::check_overdispersion(broodsizeunknown.glmm) # overdispersion of the data not detected 

# Analysis of prey weight
# =======================
preyweight <- subset(brooddata, Preyweightdata=="1") # pull out usable prey weight data
preyweight.glmm1 <- lmer(Preyweight~Broodsex+Stage+Phase+(1|Year), data=preyweight) # GLMM using Year as block structure for performance check
preyweight.glmm2 <- lme(Preyweight~Broodsex+Stage+Phase, random=~1|Year, data=preyweight) # GLMM using Year as block structure for p-values check
summary(preyweight.glmm1) # results of GLMM analysis
summary(preyweight.glmm2) # results of GLMM analysis with p-values
preyweight.glmmsex <- glht(preyweight.glmm1, linfct=mcp(Broodsex="Tukey")) # multiple comparison among brood-sex categories
summary(preyweight.glmmsex) # show prey weight differences among brood-sex categories
multcomp::cld(preyweight.glmmsex, level=0.05, decreasing=TRUE) # show statistical symbols
performance::check_collinearity(preyweight.glmm1) # check collinearity among explanatory variables
performance::check_normality(preyweight.glmm1) # normality of th data checked

# Analysis of relationship between clutch size and prey weight
# ============================================================
# For overall brood data
preyweightclutchsize <- subset(brooddata, Clutchdatastrict=="1") # pull out usable clutch size data with prey weight data
preyweightclutchsize.glmm1 <- lmer(Preyweight~Broodsize+Broodsex+(1|Year), data=preyweightclutchsize) # GLMM model for performance check
preyweightclutchsize.glmm2 <- lme(Preyweight~Broodsize+Broodsex, random=~1|Year, data=preyweightclutchsize) # GLMM model for checking p-values
summary(preyweightclutchsize.glmm1) # results of GLMM analysis
summary(preyweightclutchsize.glmm2) # results of GLMM analysis with p-values
preyweightclutchsize.glmmsex <- glht(preyweightclutchsize.glmm1, linfct=mcp(Broodsex="Tukey")) # multiple comparison among years
summary(preyweightclutchsize.glmmsex) # show no differences in prey weight-clutch size relation among brood-sex categories
multcomp::cld(preyweightclutchsize.glmmsex, level=0.05, decreasing=TRUE) # show statistical symbols
performance::check_collinearity(preyweightclutchsize.glmm1) # correlation between explanatory variables not detected
performance::check_normality(preyweightclutchsize.glmm1) # normality of the data checked

# For female brood data
preyweightclutchsizefemale <- subset(preyweightclutchsize, Broodsex=="F") # pull out female brood data only
preyweightclutchsizefemale.glm <- glm(Preyweight~Broodsize, data=preyweightclutchsizefemale) # GLM model
summary(preyweightclutchsizefemale.glm) # results of GLM analysis
performance::check_normality(preyweightclutchsizefemale.glm) # normality of the data checked

# For male brood data
preyweightclutchsizemale <- subset(preyweightclutchsize, Broodsex=="M") # pull out male brood data only
preyweightclutchsizemale.glmm1 <- lmer(Preyweight~Broodsize+(1|Year), data=preyweightclutchsizemale) # GLMM model for performance check
preyweightclutchsizemale.glmm2 <- lme(Preyweight~Broodsize, random=~1|Year, data=preyweightclutchsizemale) # GLMM model for checking p-values
summary(preyweightclutchsizemale.glmm1) # results of GLMM analysis
summary(preyweightclutchsizemale.glmm2) # results of GLMM analysis with p-values
performance::check_normality(preyweightclutchsizemale.glmm1) # normality of the data checked

# For sex-unknown brood data
preyweightclutchsizeunknown <- subset(preyweightclutchsize, Broodsex=="U") # pull out sex-unknown brood data only
preyweightclutchsizeunknown.glmm1 <- lmer(Preyweight~Broodsize+(1|Year), data=preyweightclutchsizeunknown) # GLMM model for performance check
preyweightclutchsizeunknown.glmm2 <- lme(Preyweight~Broodsize, random=~1|Year, data=preyweightclutchsizeunknown) # GLMM model for checking p-values
summary(preyweightclutchsizeunknown.glmm1) # results of GLMM analysis
summary(preyweightclutchsizeunknown.glmm2) # results of GLMM analysis with p-values
performance::check_normality(preyweightclutchsizeunknown.glmm1) # normality of the data checked

# Analysis of relationship between clutch size and per-capita prey weight
# =======================================================================
# For overall brood data
percapitapreyweightclutchsize.glmm1 <- lmer(Preyweight/Broodsize~Broodsize+Broodsex+(1|Year), data=preyweightclutchsize) # GLMM model for performance check
percapitapreyweightclutchsize.glmm2 <- lme(Preyweight/Broodsize~Broodsize+Broodsex, random=~1|Year, data=preyweightclutchsize) # GLMM model for checking p-values
summary(percapitapreyweightclutchsize.glmm1) # results of GLMM analysis
summary(percapitapreyweightclutchsize.glmm2) # results of GLMM analysis with p-values
percapitapreyweightclutchsize.glmmsex <- glht(percapitapreyweightclutchsize.glmm1, linfct=mcp(Broodsex="Tukey")) # multiple comparison among years
summary(percapitapreyweightclutchsize.glmmsex) # show no differences in prey weight-clutch size relation among brood-sex categories
multcomp::cld(percapitapreyweightclutchsize.glmmsex, level=0.05, decreasing=TRUE) # show statistical symbols
performance::check_collinearity(percapitapreyweightclutchsize.glmm1) # no correlation between explanatory variables detected
performance::check_normality(percapitapreyweightclutchsize.glmm1) # normality of the data checked

# For female brood data
percapitapreyweightclutchsizefemale.glm <- glm(Preyweight/Broodsize~Broodsize, data=preyweightclutchsizefemale) # GLM model
summary(percapitapreyweightclutchsizefemale.glm) # results of GLM analysis
performance::check_normality(percapitapreyweightclutchsizefemale.glm) # normality of the data checked

# For male brood data
percapitapreyweightclutchsizemale.glmm1 <- lmer(Preyweight/Broodsize~Broodsize+(1|Year), data=preyweightclutchsizemale) # GLMM model for performance check
percapitapreyweightclutchsizemale.glmm2 <- lme(Preyweight/Broodsize~Broodsize, random=~1|Year, data=preyweightclutchsizemale) # GLMM model for checking p-values
summary(percapitapreyweightclutchsizemale.glmm1) # results of GLMM analysis
summary(percapitapreyweightclutchsizemale.glmm2) # results of GLMM analysis with p-values
performance::check_normality(percapitapreyweightclutchsizemale.glmm1) # normality of the data checked

# For sex-unknown brood data
percapitapreyweightclutchsizeunknown.glmm1 <- lmer(Preyweight/Broodsize~Broodsize+(1|Year), data=preyweightclutchsizeunknown) # GLMM model for performance check
percapitapreyweightclutchsizeunknown.glmm2 <- lme(Preyweight/Broodsize~Broodsize, random=~1|Year, data=preyweightclutchsizeunknown) # GLMM model for checking p-values
summary(percapitapreyweightclutchsizeunknown.glmm1) # results of GLMM analysis
summary(percapitapreyweightclutchsizeunknown.glmm2) # results of GLMM analysis with p-values
performance::check_normality(percapitapreyweightclutchsizeunknown.glmm1) # normality of the data checked

# Analysis of whole-brood rearing data
# ====================================
# For larval survival (from egg and larva stage to cocoon stage)
wholebroodlarvasurvival.glmm <- glmer(cbind(Ncocoon, Negglarva-Ncocoon) ~ Preyweight + Negglarva + Broodsex + (1|NestID) + (1|Year), data=wholebroodrearingdata, family = binomial(link="logit")) # GLMM assuming no. survived larvae and no. dead larvae in a brood as binomial distribution 
summary(wholebroodlarvasurvival.glmm) # results of GLMM analysis
wholebroodlarvasurvival.glmmsex <- glht(wholebroodlarvasurvival.glmm, linfct=mcp(Broodsex="Tukey")) # multiple comparisons among brood-sex categories
summary(wholebroodlarvasurvival.glmmsex) # show differences in larval survival among brood-sex categories
multcomp::cld(wholebroodlarvasurvival.glmmsex, level=0.05, decreasing=TRUE) # show statistical symbols
performance::check_collinearity(wholebroodlarvasurvival.glmm) # no correlation between explanatory variables detected

# For cocoon survival (from cocoon stage to adult stage)
wholebroodrearingdatasurvivedcocoon <- subset(wholebroodrearingdata, Ncocoon!="0") # pull out survived cocoon data only
wholebroodcocoonsurvival.glmm <- glmer(cbind(Nadult, Ncocoon-Nadult) ~ Preyweight + Negglarva + Broodsex + (1|NestID) + (1|Year), data=wholebroodrearingdatasurvivedcocoon, family = binomial(link="logit")) # GLMM assuming no. survived cocoons and no. dead cocoons in a brood as binomial distribution 
summary(wholebroodcocoonsurvival.glmm) # results of GLMM analysis
wholebroodcocoonsurvival.glmmsex <- glht(wholebroodcocoonsurvival.glmm, linfct=mcp(Broodsex="Tukey")) # multiple comparisons among brood-sex categories
summary(wholebroodcocoonsurvival.glmmsex) # show differences in larval survival among brood-sex categories
multcomp::cld(wholebroodcocoonsurvival.glmmsex, level=0.05, decreasing=TRUE) # show statistical symbols
performance::check_collinearity(wholebroodcocoonsurvival.glmm) # no correlation among explanatory variables detected
